# Supplementary material for: Silver nanoparticle enhanced metal-organic matrix with interface-engineering for efficient photocatalytic hydrogen evolution
Source: Nat Commun. 2023 Feb 1;14:541. doi: 10.1038/s41467-023-35981-8 (PMC9892045; doi:10.1038/s41467-023-35981-8)
Supplement: Supplementary file 3 — Source Data [file 41467_2023_35981_MOESM3_ESM.xlsx]

## Sheet: Fig.1b
statistical size (nm)	Frequency
6.8	2
8.4	4
10	11
11.6	24
13.2	44
14.8	50
16.4	40
18	19
19.6	9
21.2	5

## Sheet: Fig.2a
TCPP		CuMOM		Ag-AgMOM
Wavelentgh (nm)	Abs.	Wavelentgh (nm)	Abs.	Wavelentgh (nm)	Abs.
1199	-0.01301	1199	0.00221	699	0.02513
1198	-0.0125	1198	0.0023	698	0.02547
1197	-0.01174	1197	0.0024	697	0.02545
1196	-0.01075	1196	0.00249	696	0.02567
1195	-0.00918	1195	0.00254	695	0.02575
1194	-0.00723	1194	0.00262	694	0.02622
1193	-0.00484	1193	0.00267	693	0.02645
1192	-0.00207	1192	0.00277	692	0.02695
1191	0.00113	1191	0.00329	691	0.02693
1190	0.00413	1190	0.00324	690	0.027
1189	0.00686	1189	0.00314	689	0.02751
1188	0.00914	1188	0.00302	688	0.028
1187	0.01061	1187	0.00293	687	0.02835
1186	0.01118	1186	0.00241	686	0.02851
1185	0.01076	1185	0.00238	685	0.02897
1184	0.00936	1184	0.00244	684	0.02927
1183	0.00732	1183	0.00266	683	0.02951
1182	0.00468	1182	0.00287	682	0.02959
1181	0.00169	1181	0.00293	681	0.02994
1180	-0.00114	1180	0.00287	680	0.03053
1179	-0.00405	1179	0.0028	679	0.03099
1178	-0.00661	1178	0.00274	678	0.03088
1177	-0.00875	1177	0.00273	677	0.03147
1176	-0.01062	1176	0.00279	676	0.03166
1175	-0.01226	1175	0.00288	675	0.03212
1174	-0.01375	1174	0.00288	674	0.03264
1173	-0.01522	1173	0.00282	673	0.03266
1172	-0.01668	1172	0.00282	672	0.03292
1171	-0.01808	1171	0.00284	671	0.03338
1170	-0.01944	1170	0.00282	670	0.03381
1169	-0.02077	1169	0.00286	669	0.03402
1168	-0.02202	1168	0.00289	668	0.03439
1167	-0.02319	1167	0.00285	667	0.03469
1166	-0.02437	1166	0.00287	666	0.03526
1165	-0.02553	1165	0.00284	665	0.03577
1164	-0.02657	1164	0.00287	664	0.03588
1163	-0.02754	1163	0.00288	663	0.03635
1162	-0.02843	1162	0.00288	662	0.03659
1161	-0.02918	1161	0.00289	661	0.03691
1160	-0.02987	1160	0.00293	660	0.03727
1159	-0.03044	1159	0.00289	659	0.03776
1158	-0.03082	1158	0.00287	658	0.03827
1157	-0.03102	1157	0.00294	657	0.03844
1156	-0.031	1156	0.00292	656	0.03878
1155	-0.03076	1155	0.00299	655	0.03934
1154	-0.03023	1154	0.0031	654	0.03961
1153	-0.02946	1153	0.00308	653	0.04009
1152	-0.0285	1152	0.00287	652	0.0406
1151	-0.02737	1151	0.00272	651	0.04098
1150	-0.02599	1150	0.00276	650	0.04139
1149	-0.02449	1149	0.00289	649	0.04174
1148	-0.02301	1148	0.00288	648	0.04201
1147	-0.02146	1147	0.00304	647	0.04255
1146	-0.01999	1146	0.00303	646	0.04292
1145	-0.01872	1145	0.003	645	0.04324
1144	-0.01753	1144	0.00302	644	0.04394
1143	-0.01643	1143	0.00298	643	0.0442
1142	-0.01548	1142	0.00295	642	0.04487
1141	-0.0145	1141	0.00289	641	0.04495
1140	-0.01357	1140	0.00281	640	0.04558
1139	-0.01276	1139	0.00278	639	0.04577
1138	-0.01199	1138	0.00273	638	0.04598
1137	-0.01126	1137	0.00266	637	0.04657
1136	-0.01057	1136	0.00261	636	0.04714
1135	-0.00993	1135	0.00265	635	0.04772
1134	-0.00934	1134	0.00258	634	0.04838
1133	-0.00885	1133	0.00243	633	0.04838
1132	-0.00843	1132	0.00237	632	0.0489
1131	-0.00804	1131	0.00231	631	0.04933
1130	-0.00771	1130	0.0023	630	0.04983
1129	-0.00743	1129	0.00228	629	0.05028
1128	-0.00715	1128	0.00229	628	0.05088
1127	-0.00688	1127	0.00229	627	0.05157
1126	-0.00659	1126	0.0021	626	0.05191
1125	-0.00635	1125	0.00207	625	0.0522
1124	-0.00614	1124	0.00204	624	0.05239
1123	-0.00597	1123	0.00205	623	0.05329
1122	-0.0058	1122	0.00203	622	0.05394
1121	-0.00562	1121	0.0021	621	0.05445
1120	-0.00549	1120	0.00213	620	0.05479
1119	-0.00535	1119	0.00217	619	0.05542
1118	-0.00522	1118	0.00217	618	0.05581
1117	-0.00511	1117	0.00215	617	0.05641
1116	-0.005	1116	0.00213	616	0.05698
1115	-0.00488	1115	0.00212	615	0.0577
1114	-0.00476	1114	0.00212	614	0.05829
1113	-0.00465	1113	0.00192	613	0.05864
1112	-0.00461	1112	0.00184	612	0.05897
1111	-0.00452	1111	0.00204	611	0.05975
1110	-0.00442	1110	0.00205	610	0.06047
1109	-0.00431	1109	0.00198	609	0.06099
1108	-0.0042	1108	0.00201	608	0.06103
1107	-0.00411	1107	0.00202	607	0.06178
1106	-0.00401	1106	0.00203	606	0.06247
1105	-0.00389	1105	0.00205	605	0.0631
1104	-0.00378	1104	0.0019	604	0.0638
1103	-0.00367	1103	0.00192	603	0.06445
1102	-0.00356	1102	0.00199	602	0.06488
1101	-0.00344	1101	0.00206	601	0.0656
1100	-0.00334	1100	0.00207	600	0.06611
1099	-0.00325	1099	0.00207	599	0.06674
1098	-0.00315	1098	0.00193	598	0.06717
1097	-0.00306	1097	0.00185	597	0.06802
1096	-0.00295	1096	0.00177	596	0.06873
1095	-0.00282	1095	0.00194	595	0.06903
1094	-0.00272	1094	0.00191	594	0.06981
1093	-0.00261	1093	0.00185	593	0.07025
1092	-0.0025	1092	0.00192	592	0.07086
1091	-0.0024	1091	0.00194	591	0.07156
1090	-0.00229	1090	0.00192	590	0.07237
1089	-0.0022	1089	0.00168	589	0.07298
1088	-0.0021	1088	0.00173	588	0.07356
1087	-0.002	1087	0.00193	587	0.07437
1086	-0.00191	1086	0.00202	586	0.07488
1085	-0.00183	1085	0.00199	585	0.07542
1084	-0.00173	1084	0.00189	584	0.07597
1083	-0.00166	1083	0.00194	583	0.07698
1082	-0.00158	1082	0.00192	582	0.07769
1081	-0.00152	1081	0.00191	581	0.07785
1080	-0.00145	1080	0.00193	580	0.07864
1079	-0.00139	1079	0.00191	579	0.0796
1078	-0.00135	1078	0.00192	578	0.08005
1077	-0.0013	1077	0.0019	577	0.08102
1076	-0.00125	1076	0.00194	576	0.08199
1075	-0.00123	1075	0.00186	575	0.0826
1074	-0.00119	1074	0.00188	574	0.08349
1073	-0.00114	1073	0.00192	573	0.08407
1072	-0.00111	1072	0.00191	572	0.08483
1071	-0.00108	1071	0.00193	571	0.08553
1070	-0.00108	1070	0.00202	570	0.08704
1069	-0.00111	1069	0.00188	569	0.08752
1068	-0.0011	1068	0.00177	568	0.0884
1067	-0.00106	1067	0.0019	567	0.08966
1066	-0.00106	1066	0.00194	566	0.09011
1065	-0.00105	1065	0.00198	565	0.09102
1064	-0.00105	1064	0.00199	564	0.09184
1063	-0.00105	1063	0.00198	563	0.093
1062	-0.00106	1062	0.00198	562	0.09378
1061	-0.00107	1061	0.00196	561	0.09525
1060	-0.00108	1060	0.00201	560	0.09605
1059	-0.00108	1059	0.00203	559	0.09687
1058	-0.0011	1058	0.00197	558	0.09779
1057	-0.00111	1057	0.00206	557	0.099
1056	-0.00113	1056	0.00204	556	0.09984
1055	-0.00117	1055	0.00197	555	0.10048
1054	-0.00121	1054	0.00204	554	0.10162
1053	-0.00121	1053	0.00213	553	0.10289
1052	-0.00127	1052	0.00205	552	0.10361
1051	-0.0013	1051	0.00219	551	0.10444
1050	-0.00136	1050	0.00222	550	0.10532
1049	-0.00147	1049	0.00196	549	0.10648
1048	-0.00158	1048	0.0019	548	0.1075
1047	-0.00161	1047	0.00207	547	0.10819
1046	-0.00169	1046	0.00211	546	0.10902
1045	-0.00178	1045	0.00211	545	0.11021
1044	-0.00187	1044	0.00214	544	0.11081
1043	-0.00199	1043	0.00218	543	0.11212
1042	-0.00209	1042	0.00215	542	0.11321
1041	-0.00222	1041	0.00225	541	0.11388
1040	-0.00234	1040	0.00221	540	0.11458
1039	-0.00246	1039	0.00227	539	0.11591
1038	-0.00259	1038	0.00223	538	0.11664
1037	-0.00272	1037	0.00225	537	0.11804
1036	-0.00283	1036	0.00234	536	0.11936
1035	-0.00296	1035	0.00227	535	0.12056
1034	-0.00308	1034	0.00232	534	0.12188
1033	-0.00326	1033	0.00227	533	0.1233
1032	-0.00334	1032	0.00237	532	0.12415
1031	-0.00348	1031	0.00247	531	0.12557
1030	-0.00361	1030	0.0024	530	0.1268
1029	-0.00379	1029	0.00242	529	0.12853
1028	-0.00389	1028	0.00253	528	0.13013
1027	-0.00405	1027	0.00242	527	0.13093
1026	-0.00419	1026	0.00245	526	0.13284
1025	-0.00434	1025	0.00249	525	0.13474
1024	-0.00447	1024	0.00254	524	0.13638
1023	-0.00459	1023	0.00256	523	0.13807
1022	-0.00474	1022	0.00255	522	0.13999
1021	-0.00494	1021	0.00261	521	0.14178
1020	-0.00508	1020	0.00272	520	0.14361
1019	-0.00521	1019	0.00265	519	0.14541
1018	-0.00539	1018	0.00268	518	0.1477
1017	-0.00558	1017	0.00272	517	0.14967
1016	-0.00576	1016	0.0027	516	0.15189
1015	-0.00596	1015	0.00275	515	0.15364
1014	-0.00619	1014	0.00275	514	0.15531
1013	-0.00644	1013	0.00285	513	0.15748
1012	-0.00666	1012	0.00284	512	0.15986
1011	-0.00696	1011	0.00275	511	0.16215
1010	-0.00723	1010	0.00294	510	0.16457
1009	-0.00748	1009	0.00272	509	0.16667
1008	-0.00776	1008	0.00286	508	0.16864
1007	-0.00805	1007	0.00301	507	0.17117
1006	-0.00837	1006	0.00291	506	0.17376
1005	-0.00867	1005	0.00293	505	0.17624
1004	-0.00895	1004	0.003	504	0.17876
1003	-0.00924	1003	0.00286	503	0.1812
1002	-0.00952	1002	0.003	502	0.1841
1001	-0.00979	1001	0.00319	501	0.18673
1000	-0.01002	1000	0.00305	500	0.18929
999	-0.01031	999	0.00317	499	0.19185
998	-0.01059	998	0.0032	498	0.19463
997	-0.01087	997	0.00321	497	0.19766
996	-0.01115	996	0.00315	496	0.2005
995	-0.01141	995	0.00317	495	0.20274
994	-0.01165	994	0.00335	494	0.20627
993	-0.01201	993	0.0029	493	0.20883
992	-0.01213	992	0.00338	492	0.21171
991	-0.01241	991	0.00315	491	0.21512
990	-0.0126	990	0.00346	490	0.21813
989	-0.0129	989	0.00322	489	0.22091
988	-0.01313	988	0.0033	488	0.22418
987	-0.01336	987	0.00322	487	0.22735
986	-0.01353	986	0.00346	486	0.23014
985	-0.01382	985	0.00311	485	0.23302
984	-0.0139	984	0.00343	484	0.23663
983	-0.0141	983	0.00332	483	0.24009
982	-0.01425	982	0.0035	482	0.24317
981	-0.0144	981	0.00349	481	0.24577
980	-0.01453	980	0.00345	480	0.2489
979	-0.01468	979	0.00331	479	0.25216
978	-0.01474	978	0.00352	478	0.25529
977	-0.01483	977	0.00357	477	0.25858
976	-0.01493	976	0.00318	476	0.2614
975	-0.01487	975	0.00358	475	0.26469
974	-0.01491	974	0.00343	474	0.26762
973	-0.01496	973	0.00345	473	0.27018
972	-0.01492	972	0.00357	472	0.2725
971	-0.01492	971	0.00364	471	0.2757
970	-0.01492	970	0.0036	470	0.2784
969	-0.01488	969	0.00365	469	0.28111
968	-0.01486	968	0.00333	468	0.2836
967	-0.01468	967	0.00378	467	0.28556
966	-0.01462	966	0.00362	466	0.28792
965	-0.0145	965	0.00389	465	0.29015
964	-0.01441	964	0.0037	464	0.2931
963	-0.01421	963	0.0039	463	0.29461
962	-0.01412	962	0.00296	462	0.29627
961	-0.01375	961	0.00366	461	0.29752
960	-0.01344	960	0.00399	460	0.29924
959	-0.01316	959	0.0037	459	0.30049
958	-0.01275	958	0.0038	458	0.30176
957	-0.01234	957	0.00327	457	0.30247
956	-0.01169	956	0.00366	456	0.30321
955	-0.01113	955	0.00363	455	0.30367
954	-0.01055	954	0.00381	454	0.30423
953	-0.01001	953	0.00354	453	0.30396
952	-0.00941	952	0.0033	452	0.30409
951	-0.00872	951	0.0034	451	0.30386
950	-0.00808	950	0.0037	450	0.30312
949	-0.00755	949	0.00345	449	0.30219
948	-0.007	948	0.00349	448	0.30134
947	-0.00655	947	0.00314	447	0.30031
946	-0.00595	946	0.00379	446	0.29947
945	-0.00559	945	0.00337	445	0.2982
944	-0.00517	944	0.00334	444	0.2971
943	-0.00481	943	0.0033	443	0.29543
942	-0.00451	942	0.00311	442	0.2945
941	-0.00408	941	0.00346	441	0.2931
940	-0.00376	940	0.00358	440	0.29166
939	-0.00351	939	0.0033	439	0.29038
938	-0.00319	938	0.00339	438	0.28891
937	-0.00304	937	0.00275	437	0.28835
936	-0.00268	936	0.00328	436	0.28669
935	-0.00246	935	0.00333	435	0.28609
934	-0.00226	934	0.00327	434	0.28513
933	-0.0021	933	0.00317	433	0.2844
932	-0.00184	932	0.0032	432	0.28393
931	-0.00164	931	0.00333	431	0.28386
930	-0.00151	930	0.00323	430	0.28245
929	-0.00135	929	0.00326	429	0.28211
928	-0.00114	928	0.00321	428	0.28196
927	-0.00102	927	0.0032	427	0.28166
926	-0.000902888	926	0.0032	426	0.28118
925	-0.000761587	925	0.00328	425	0.28057
924	-0.000633169	924	0.00324	424	0.27995
923	-0.000496456	923	0.00328	423	0.27884
922	-0.000389475	922	0.00323	422	0.27727
921	-0.000277709	921	0.00318	421	0.27567
920	-0.000138142	920	0.0032	420	0.27429
919	-3.56667e-06	919	0.00329	419	0.27249
918	0.000120785	918	0.00338	418	0.27059
917	0.000213785	917	0.00332	417	0.26875
916	0.000395663	916	0.00342	416	0.26648
915	0.000522552	915	0.00338	415	0.26444
914	0.00061531	914	0.00333	414	0.26195
913	0.000796956	913	0.00345	413	0.25978
912	0.000932389	912	0.00344	412	0.25757
911	0.00105	911	0.00354	411	0.25511
910	0.00107	910	0.00334	410	0.25241
909	0.0012	909	0.00361	409	0.25007
908	0.00123	908	0.00352	408	0.2474
907	0.0012	907	0.00344	407	0.24502
906	0.00121	906	0.00351	406	0.24243
905	0.00118	905	0.00356	405	0.2393
904	0.00111	904	0.00338	404	0.2367
903	0.00105	903	0.00348	403	0.23406
902	0.000963517	902	0.00357	402	0.23113
901	0.000848922	901	0.0036	401	0.22835
900	0.000748469	900	0.00357	400	0.22513
899	0.000584819	899	0.00366	399	0.22255
898	0.000511179	898	0.00399	398	0.21989
897	0.00038004	897	0.00366	397	0.21722
896	0.000267015	896	0.00379	396	0.21421
895	0.000152606	895	0.00387	395	0.21122
894	2.71937e-05	894	0.00332	394	0.20821
893	-2.46601e-05	893	0.00389	393	0.20537
892	-0.000113735	892	0.00393	392	0.20202
891	-0.000235802	891	0.00344	391	0.19966
890	-0.000264387	890	0.00384	390	0.19667
889	-0.000323426	889	0.00401	389	0.19401
888	-0.000414878	888	0.00326	388	0.19131
887	-0.000403504	887	0.00393	387	0.18861
886	-0.000462841	886	0.004	386	0.18587
885	-0.000529547	885	0.00331	385	0.18254
884	-0.000507779	884	0.00383	384	0.17982
883	-0.000542	883	0.00379	383	0.17722
882	-0.000593308	882	0.00338	382	0.17463
881	-0.000575128	881	0.0039	381	0.17219
880	-0.000588626	880	0.00372	380	0.16936
879	-0.000648717	879	0.00342	379	0.1663
878	-0.00062434	878	0.00379	378	0.16366
877	-0.000643172	877	0.00348	377	0.16134
876	-0.00065807	876	0.00353	376	0.15873
875	-0.000650511	875	0.00382	375	0.15594
874	-0.000685663	874	0.00352	374	0.15396
873	-0.000669678	873	0.00367	373	0.15132
872	-0.000683088	872	0.00371	372	0.14889
871	-0.000715909	871	0.00346	371	0.14557
870	-0.000656668	870	0.00375	370	0.14346
869	-0.000683059	869	0.00377	369	0.14124
868	-0.000722586	868	0.00357	368	0.13855
867	-0.000678545	867	0.0037	367	0.13602
866	-0.000666184	866	0.00388	366	0.13328
865	-0.000716646	865	0.00355	365	0.13077
864	-0.000690681	864	0.00354	364	0.12872
863	-0.000700882	863	0.0037	363	0.12614
862	-0.000714696	862	0.00355	362	0.12342
861	-0.000694605	861	0.00353	361	0.12065
860	-0.000679475	860	0.00369	360	0.11812
859	-0.00069185	859	0.00344	359	0.11635
858	-0.000664118	858	0.00352	358	0.11416
857	-0.000667114	857	0.00357	357	0.11155
856	-0.00069126	856	0.00326	356	0.10939
855	-0.000656651	855	0.00351	355	0.10708
854	-0.000628769	854	0.0041	354	0.10462
853	-0.000665259	853	0.00456	353	0.10238
852	-0.000728711	852	0.00482	352	0.10008
851	-0.000785912	851	0.00498	351	0.09788
850	-0.000831992	850	0.00514	350	0.09537
849	-0.000877034	849	0.00531	349	0.09347
848	-0.000911491	848	0.00548	348	0.09161
847	-0.000943498	847	0.00567	347	0.08914
846	-0.0009747	846	0.00583	346	0.08799
845	-0.001	845	0.00598	345	0.08636
844	-0.00103	844	0.00613	344	0.0845
843	-0.00104	843	0.00627	343	0.08255
842	-0.00106	842	0.00639	342	0.08073
841	-0.00106	841	0.00654	341	0.08013
840	-0.00107	840	0.00664	340	0.07746
839	-0.00107	839	0.00677	339	0.07761
838	-0.00107	838	0.00681	338	0.07641
837	-0.00107	837	0.0069	337	0.07482
836	-0.00106	836	0.007	336	0.07408
835	-0.00106	835	0.00712	335	0.07302
834	-0.00104	834	0.00724	334	0.07211
833	-0.00102	833	0.00735	333	0.07137
832	-0.00101	832	0.00741	332	0.07126
831	-0.000997283	831	0.00752	331	0.07052
830	-0.000978961	830	0.00759	330	0.07026
829	-0.000961974	829	0.00763	329	0.07032
828	-0.000938251	828	0.00769	328	0.07009
827	-0.000914364	827	0.00778	327	0.07066
826	-0.000888138	826	0.00784	326	0.0707
825	-0.00086182	825	0.00793	325	0.07099
824	-0.000838126	824	0.00802	324	0.07153
823	-0.000823459	823	0.00809	323	0.07217
822	-0.000798203	822	0.00814	322	0.07281
821	-0.000782516	821	0.00821	321	0.07342
820	-0.000760992	820	0.00825	320	0.07444
819	-0.00074301	819	0.00833	319	0.07545
818	-0.000724274	818	0.00837	318	0.07655
817	-0.000712883	817	0.00843	317	0.07801
816	-0.000693454	816	0.00848	316	0.07919
815	-0.000683632	815	0.00857	315	0.08053
814	-0.00067218	814	0.00861	314	0.08223
813	-0.000663381	813	0.00864	313	0.0839
812	-0.000666654	812	0.0087	312	0.08513
811	-0.000653013	811	0.00885	311	0.08719
810	-0.000651333	810	0.00881	310	0.08915
809	-0.00065345	809	0.0088	309	0.09138
808	-0.000657292	808	0.00883	308	0.09352
807	-0.00065412	807	0.00885	307	0.09565
806	-0.000668277	806	0.00889	306	0.09738
805	-0.000677478	805	0.00895	305	0.10002
804	-0.000676026	804	0.00899	304	0.10203
803	-0.000681176	803	0.00906	303	0.10463
802	-0.000704357	802	0.00913	302	0.10686
801	-0.000709816	801	0.00915	301	0.10905
800	-0.000706296	800	0.00919	300	0.11131
799	-0.000513926	799	0.00705	299	0.1137
798	-0.000531111	798	0.007	298	0.1154
797	-0.000549741	797	0.00704	297	0.11778
796	-0.000561233	796	0.00711	296	0.12012
795	-0.00056556	795	0.00725	295	0.12222
794	-0.000563274	794	0.00731	294	0.12357
793	-0.000599581	793	0.00716	293	0.12599
792	-0.000590797	792	0.00739	292	0.12753
791	-0.000614214	791	0.00727	291	0.1298
790	-0.000644012	790	0.00723	290	0.13119
789	-0.000644352	789	0.00736	289	0.13288
788	-0.000660595	788	0.00737	288	0.13535
787	-0.000678051	787	0.00732	287	0.13692
786	-0.000669724	786	0.00745	286	0.13854
785	-0.000686678	785	0.00747	285	0.14045
784	-0.000699697	784	0.00741	284	0.14211
783	-0.000686326	783	0.00752	283	0.14393
782	-0.000719406	782	0.00752	282	0.14586
781	-0.000717553	781	0.00751	281	0.14752
780	-0.00071116	780	0.00764	280	0.14913
779	-0.000735289	779	0.00756	279	0.15043
778	-0.000736467	778	0.00769	278	0.15243
777	-0.000744614	777	0.00755	277	0.15413
776	-0.000745424	776	0.00764	276	0.15563
775	-0.000728065	775	0.00778	275	0.15699
774	-0.000723589	774	0.00768	274	0.15867
773	-0.000717734	773	0.00779	273	0.16023
772	-0.00074778	772	0.0077	272	0.16172
771	-0.000732077	771	0.00782	271	0.16316
770	-0.000738564	770	0.00781	270	0.16478
769	-0.000743288	769	0.00779	269	0.16631
768	-0.000718409	768	0.00787	268	0.16778
767	-0.000737538	767	0.00788	267	0.16896
766	-0.000737023	766	0.00792	266	0.17053
765	-0.000743396	765	0.00798	265	0.17224
764	-0.000744529	764	0.00801	264	0.17329
763	-0.000741192	763	0.00805	263	0.17437
762	-0.000742365	762	0.008	262	0.17603
761	-0.000766603	761	0.00805	261	0.17724
760	-0.000740552	760	0.00813	260	0.17841
759	-0.000755284	759	0.00812	259	0.17941
758	-0.000735737	758	0.0083	258	0.18085
757	-0.000759826	757	0.00818	257	0.1814
756	-0.00077201	756	0.00818	256	0.18271
755	-0.000756507	755	0.00817	255	0.1842
754	-0.000767441	754	0.00826	254	0.18501
753	-0.000750742	753	0.00837	253	0.18601
752	-0.000744126	752	0.00837	252	0.18695
751	-0.000747134	751	0.00838	251	0.18806
750	-0.000741045	750	0.00846	250	0.18908
749	-0.000721084	749	0.00844	249	0.18961
748	-0.000702611	748	0.00846	248	0.19075
747	-0.00067353	747	0.00854	247	0.19117
746	-0.000634611	746	0.0085	246	0.19234
745	-0.00062367	745	0.00853	245	0.19266
744	-0.000586609	744	0.00853	244	0.19386
743	-0.000562996	743	0.00861	243	0.19415
742	-0.000536197	742	0.00858	242	0.19508
741	-0.000548859	741	0.00859	241	0.19569
740	-0.000553579	740	0.00861	240	0.19615
739	-0.000554796	739	0.00871	239	0.19708
738	-0.000575076	738	0.00876	238	0.198
737	-0.00062062	737	0.00895	237	0.19867
736	-0.000624522	736	0.00894	236	0.19935
735	-0.000631591	735	0.00888	235	0.20005
734	-0.000626441	734	0.0089	234	0.20106
733	-0.000626588	733	0.00878	233	0.20138
732	-0.000596075	732	0.00883	232	0.20225
731	-0.00055102	731	0.00896	231	0.20323
730	-0.000525968	730	0.00902	230	0.20383
729	-0.000492248	729	0.00901	229	0.20532
728	-0.000447523	728	0.00906	228	0.20619
727	-0.000421675	727	0.00916	227	0.20736
726	-0.000414553	726	0.00914	226	0.2088
725	-0.000400715	725	0.00916	225	0.2104
724	-0.000381297	724	0.00923	224	0.21227
723	-0.000358103	723	0.00928	223	0.21434
722	-0.000339514	722	0.00933	222	0.21646
721	-0.000324969	721	0.00931	221	0.21884
720	-0.000300656	720	0.00938	220	0.22161
719	-0.000290405	719	0.00934	219	0.22491
718	-0.000284818	718	0.00928	218	0.22866
717	-0.000253928	717	0.00936	217	0.23214
716	-0.000212618	716	0.00946	216	0.23618
715	-0.000197863	715	0.00954	215	0.24087
714	-0.000182496	714	0.00951	214	0.24568
713	-0.000163592	713	0.00962	213	0.25032
712	-0.000146402	712	0.00963	212	0.25579
711	-0.000129979	711	0.00971	211	0.2596
710	-0.000112829	710	0.00974	210	0.26485
709	-0.000110487	709	0.00975	209	0.26963
708	-9.07054e-05	708	0.00983	208	0.27352
707	-8.36197e-05	707	0.00984	207	0.27711
706	-7.3397e-05	706	0.00983	206	0.28018
705	-5.53872e-05	705	0.00991	205	0.28015
704	-4.9618e-05	704	0.00991	204	0.28031
703	-3.16338e-05	703	0.00992	203	0.27778
702	-3.27548e-05	702	0.00995	202	0.26839
701	-1.55291e-05	701	0.01004	201	0.25727
700	-1.06556e-05	700	0.01005	200	0.22575
699	8.14444e-07	699	0.0101		--
698	1.66907e-05	698	0.01016	sample3	--
697	1.64059e-05	697	0.01019	sample3	--
696	4.29322e-05	696	0.01016	Collection Time: 9/13/2018 3:45:50 PM	--
695	4.61422e-05	695	0.01027	Operator Name :	--
694	6.01418e-05	694	0.0103	Scan Software Version: 4.20(468)	--
693	6.18812e-05	693	0.01035	Parameter List :	--
692	7.99301e-05	692	0.01037	Instrument Cary 5000	--
691	7.18266e-05	691	0.01039	Instrument Version 1.12	--
690	8.76057e-05	690	0.01045	Start (nm) 700.00	--
689	0.000102231	689	0.01046	Stop (nm) 200.00	--
688	0.000118176	688	0.01052	X Mode Nanometers	--
687	0.000119543	687	0.01051	Y Mode Abs	--
686	0.000129336	686	0.01053	UV-Vis Scan Rate (nm/min) 600.000	--
685	0.000136621	685	0.01056	UV-Vis Data Interval (nm) 1.000	--
684	0.000150355	684	0.01063	UV-Vis Ave. Time (sec) 0.100	--
683	0.000152378	683	0.01069	UV-Vis SBW (nm) 2.000	--
682	0.000157526	682	0.01081	Slit Height Full	--
681	0.000167115	681	0.01082	Beam Mode Double	--
680	0.000201849	680	0.01077	Signal-to-noise Mode Off	--
679	0.000197956	679	0.01083	UV Source On	--
678	0.000200858	678	0.01086	Vis Source On	--
677	0.000221268	677	0.01095	Third Source Off	--
676	0.000227775	676	0.01096	Source Changeover (nm) 350.00	--
675	0.000238709	675	0.01106	Detector Changeover (nm) 800.00	--
674	0.000256312	674	0.01105	Grating Changeover (nm) 800.00	--
673	0.000269583	673	0.01116	Baseline Correction On	--
672	0.000284079	672	0.01123	Baseline Type Baseline correction	--
671	0.000301684	671	0.01119	Baseline File Name	--
670	0.000329998	670	0.0112	Baseline Std Ref File Name	--
669	0.000359314	669	0.01127	Cycle Mode Off	--
668	0.000379533	668	0.01132	Comments	--
667	0.000425213	667	0.01135	Method Log :	--
666	0.000474421	666	0.0114	Method Name :	--
665	0.000525323	665	0.0115	Date/Time stamp: 9/13/2018 3:16:36 PM	--
664	0.000591833	664	0.01154	Method Modifications:	--
663	0.000653516	663	0.01157	Baseline Correction Changed: 9/13/2018 3:16:51 PM	--
662	0.000737936	662	0.01166	X Start nm Changed: 9/13/2018 3:29:30 PM	--
661	0.000850617	661	0.01173	X Start nm Changed: 9/13/2018 3:37:27 PM	--
660	0.000967276	660	0.01177	End Method Modifications	--
659	0.00109	659	0.01188	<SBW (nm)>	2.55
658	0.00123	658	0.01189	<Energy>	284.364
657	0.0014	657	0.0121	<Slit height>	--
656	0.00157	656	0.01219	<Current Wavelength>	259.95
655	0.00177	655	0.01221	--	--
654	0.00197	654	0.01227	--	--
653	0.00218	653	0.01236	--	--
652	0.00239	652	0.01242	--	--
651	0.00259	651	0.0125	--	--
650	0.00277	650	0.01247	--	--
649	0.00296	649	0.01258	--	--
648	0.00311	648	0.01257	--	--
647	0.00323	647	0.01265	--	--
646	0.00329	646	0.01266	--	--
645	0.00331	645	0.01268	--	--
644	0.00326	644	0.01271	--	--
643	0.00313	643	0.01276	--	--
642	0.00297	642	0.01279	--	--
641	0.00275	641	0.01281	--	--
640	0.00254	640	0.01285	--	--
639	0.00232	639	0.0129	--	--
638	0.00211	638	0.01296	--	--
637	0.00192	637	0.01296	--	--
636	0.00177	636	0.01297	--	--
635	0.00164	635	0.01303	--	--
634	0.00151	634	0.01309	--	--
633	0.00141	633	0.01314	--	--
632	0.00134	632	0.01327	--	--
631	0.00126	631	0.01333	--	--
630	0.0012	630	0.01337	--	--
629	0.00115	629	0.01349	--	--
628	0.00109	628	0.0135	--	--
627	0.00104	627	0.0136	--	--
626	0.00102	626	0.0137	--	--
625	0.001	625	0.01378	--	--
624	0.000990323	624	0.01385	--	--
623	0.000979561	623	0.01392	--	--
622	0.000988229	622	0.01403	--	--
621	0.000998247	621	0.01416	--	--
620	0.00102	620	0.01419	--	--
619	0.00105	619	0.0143	--	--
618	0.00109	618	0.0144	--	--
617	0.00112	617	0.01447	--	--
616	0.00118	616	0.01445	--	--
615	0.00125	615	0.01457	--	--
614	0.00132	614	0.01464	--	--
613	0.0014	613	0.01477	--	--
612	0.0015	612	0.01481	--	--
611	0.00159	611	0.01496	--	--
610	0.0017	610	0.01503	--	--
609	0.00182	609	0.01519	--	--
608	0.00194	608	0.01527	--	--
607	0.00206	607	0.01539	--	--
606	0.00217	606	0.01547	--	--
605	0.00232	605	0.0156	--	--
604	0.00247	604	0.01573	--	--
603	0.00261	603	0.01569	--	--
602	0.00284	602	0.01604	--	--
601	0.00308	601	0.01622	--	--
600	0.00332	600	0.01642	--	--
599	0.00359	599	0.01665	--	--
598	0.00384	598	0.0168	--	--
597	0.0041	597	0.01706	--	--
596	0.00433	596	0.01732	--	--
595	0.00453	595	0.01746	--	--
594	0.00472	594	0.0177	--	--
593	0.00487	593	0.01795	--	--
592	0.00501	592	0.01821	--	--
591	0.00511	591	0.01852	--	--
590	0.00518	590	0.01876	--	--
589	0.0052	589	0.01906	--	--
588	0.00519	588	0.01928	--	--
587	0.00508	587	0.01945	--	--
586	0.00495	586	0.01987	--	--
585	0.00474	585	0.02014	--	--
584	0.00446	584	0.02039	--	--
583	0.00417	583	0.02072	--	--
582	0.00388	582	0.02095	--	--
581	0.0036	581	0.02118	--	--
580	0.00331	580	0.02129	--	--
579	0.0031	579	0.02159	--	--
578	0.00293	578	0.02184	--	--
577	0.00277	577	0.02205	--	--
576	0.00262	576	0.02225	--	--
575	0.00252	575	0.02248	--	--
574	0.00237	574	0.02259	--	--
573	0.00229	573	0.02281	--	--
572	0.00222	572	0.02306	--	--
571	0.00216	571	0.02318	--	--
570	0.00214	570	0.02341	--	--
569	0.00213	569	0.02368	--	--
568	0.00218	568	0.02409	--	--
567	0.00225	567	0.02457	--	--
566	0.00231	566	0.02499	--	--
565	0.00241	565	0.02567	--	--
564	0.00255	564	0.02622	--	--
563	0.00271	563	0.02706	--	--
562	0.00291	562	0.02784	--	--
561	0.00313	561	0.02877	--	--
560	0.00341	560	0.02988	--	--
559	0.00371	559	0.03094	--	--
558	0.00404	558	0.03212	--	--
557	0.00442	557	0.03347	--	--
556	0.00482	556	0.03483	--	--
555	0.00526	555	0.03635	--	--
554	0.00569	554	0.03791	--	--
553	0.00608	553	0.03939	--	--
552	0.0065	552	0.041	--	--
551	0.00684	551	0.04251	--	--
550	0.00712	550	0.04398	--	--
549	0.00733	549	0.04547	--	--
548	0.00746	548	0.04681	--	--
547	0.0075	547	0.04798	--	--
546	0.00746	546	0.0491	--	--
545	0.00733	545	0.04997	--	--
544	0.00712	544	0.05065	--	--
543	0.00682	543	0.05098	--	--
542	0.00647	542	0.05107	--	--
541	0.00607	541	0.05086	--	--
540	0.00568	540	0.05056	--	--
539	0.00527	539	0.04988	--	--
538	0.00488	538	0.04901	--	--
537	0.00457	537	0.04795	--	--
536	0.00432	536	0.04672	--	--
535	0.00414	535	0.04532	--	--
534	0.00407	534	0.04395	--	--
533	0.00411	533	0.04248	--	--
532	0.00424	532	0.04114	--	--
531	0.00447	531	0.03967	--	--
530	0.00478	530	0.03824	--	--
529	0.00517	529	0.03689	--	--
528	0.00566	528	0.03574	--	--
527	0.00621	527	0.03454	--	--
526	0.00687	526	0.03349	--	--
525	0.00761	525	0.03265	--	--
524	0.00841	524	0.03187	--	--
523	0.00927	523	0.03119	--	--
522	0.01017	522	0.03063	--	--
521	0.01109	521	0.03029	--	--
520	0.01198	520	0.02984	--	--
519	0.01283	519	0.02967	--	--
518	0.01361	518	0.02951	--	--
517	0.01424	517	0.02932	--	--
516	0.01478	516	0.02929	--	--
515	0.01518	515	0.02926	--	--
514	0.01543	514	0.0292	--	--
513	0.01553	513	0.02929	--	--
512	0.01546	512	0.02933	--	--
511	0.01523	511	0.02948	--	--
510	0.01484	510	0.02958	--	--
509	0.01429	509	0.02966	--	--
508	0.01366	508	0.02985	--	--
507	0.01294	507	0.03007	--	--
506	0.01221	506	0.03022	--	--
505	0.01145	505	0.0304	--	--
504	0.0107	504	0.0306	--	--
503	0.00995	503	0.03088	--	--
502	0.00919	502	0.03104	--	--
501	0.00843	501	0.03115	--	--
500	0.0077	500	0.03137	--	--
499	0.00699	499	0.03154	--	--
498	0.00636	498	0.0318	--	--
497	0.00576	497	0.0321	--	--
496	0.00523	496	0.03221	--	--
495	0.00478	495	0.03242	--	--
494	0.00444	494	0.03272	--	--
493	0.00417	493	0.03291	--	--
492	0.00397	492	0.03315	--	--
491	0.00385	491	0.03347	--	--
490	0.00376	490	0.03381	--	--
489	0.0037	489	0.03408	--	--
488	0.00368	488	0.0344	--	--
487	0.00367	487	0.03483	--	--
486	0.00371	486	0.03528	--	--
485	0.00373	485	0.03568	--	--
484	0.00375	484	0.0362	--	--
483	0.00378	483	0.03665	--	--
482	0.00379	482	0.03712	--	--
481	0.0038	481	0.03767	--	--
480	0.00379	480	0.03814	--	--
479	0.00378	479	0.03883	--	--
478	0.00372	478	0.03927	--	--
477	0.00367	477	0.03989	--	--
476	0.00359	476	0.0405	--	--
475	0.00351	475	0.0411	--	--
474	0.00344	474	0.04177	--	--
473	0.00335	473	0.04247	--	--
472	0.00327	472	0.04306	--	--
471	0.00321	471	0.04384	--	--
470	0.00314	470	0.04457	--	--
469	0.0031	469	0.04538	--	--
468	0.00308	468	0.04634	--	--
467	0.00306	467	0.04726	--	--
466	0.00307	466	0.04821	--	--
465	0.00307	465	0.0492	--	--
464	0.00309	464	0.05028	--	--
463	0.00312	463	0.0516	--	--
462	0.00317	462	0.05294	--	--
461	0.00321	461	0.05439	--	--
460	0.00328	460	0.05598	--	--
459	0.00334	459	0.05773	--	--
458	0.0034	458	0.05975	--	--
457	0.00345	457	0.06176	--	--
456	0.00352	456	0.06405	--	--
455	0.0036	455	0.06667	--	--
454	0.00366	454	0.06947	--	--
453	0.00373	453	0.0728	--	--
452	0.00381	452	0.07637	--	--
451	0.0039	451	0.08051	--	--
450	0.00397	450	0.08519	--	--
449	0.0041	449	0.0907	--	--
448	0.0042	448	0.09691	--	--
447	0.00432	447	0.10445	--	--
446	0.0045	446	0.11326	--	--
445	0.00469	445	0.12387	--	--
444	0.00492	444	0.13628	--	--
443	0.0052	443	0.15103	--	--
442	0.00555	442	0.16806	--	--
441	0.00598	441	0.18707	--	--
440	0.00651	440	0.2075	--	--
439	0.00718	439	0.22832	--	--
438	0.00801	438	0.24837	--	--
437	0.00909	437	0.26651	--	--
436	0.01048	436	0.28154	--	--
435	0.01228	435	0.29292	--	--
434	0.01462	434	0.30094	--	--
433	0.01769	433	0.30614	--	--
432	0.02175	432	0.3092	--	--
431	0.02696	431	0.31137	--	--
430	0.03379	430	0.31371	--	--
429	0.04264	429	0.31702	--	--
428	0.0539	428	0.32123	--	--
427	0.06776	427	0.32568	--	--
426	0.08535	426	0.32956	--	--
425	0.10643	425	0.33156	--	--
424	0.13145	424	0.33036	--	--
423	0.16032	423	0.32539	--	--
422	0.19266	422	0.31596	--	--
421	0.2273	421	0.30254	--	--
420	0.2623	420	0.28607	--	--
419	0.29394	419	0.26764	--	--
418	0.31916	418	0.24757	--	--
417	0.33314	417	0.22777	--	--
416	0.33443	416	0.20866	--	--
415	0.3217	415	0.19048	--	--
414	0.29828	414	0.17384	--	--
413	0.26766	413	0.15827	--	--
412	0.23512	412	0.14449	--	--
411	0.20426	411	0.13218	--	--
410	0.17662	410	0.12105	--	--
409	0.15321	409	0.11121	--	--
408	0.13402	408	0.10274	--	--
407	0.11855	407	0.0951	--	--
406	0.10656	406	0.08869	--	--
405	0.09718	405	0.08291	--	--
404	0.0902	404	0.07783	--	--
403	0.08503	403	0.07347	--	--
402	0.08113	402	0.06938	--	--
401	0.07814	401	0.06575	--	--
400	0.07559	400	0.06265	--	--
399	0.07309	399	0.05956	--	--
398	0.07035	398	0.05693	--	--
397	0.06705	397	0.05451	--	--
396	0.06319	396	0.05209	--	--
395	0.05883	395	0.04994	--	--
394	0.0542	394	0.04796	--	--
393	0.04955	393	0.04626	--	--
392	0.04506	392	0.04461	--	--
391	0.04086	391	0.04302	--	--
390	0.03723	390	0.04158	--	--
389	0.03404	389	0.04043	--	--
388	0.03145	388	0.03914	--	--
387	0.02936	387	0.03807	--	--
386	0.0278	386	0.03719	--	--
385	0.02657	385	0.03616	--	--
384	0.02572	384	0.03549	--	--
383	0.02512	383	0.03489	--	--
382	0.02473	382	0.03426	--	--
381	0.0244	381	0.03382	--	--
380	0.02425	380	0.03361	--	--
379	0.02417	379	0.03327	--	--
378	0.02408	378	0.03299	--	--
377	0.02411	377	0.0329	--	--
376	0.02409	376	0.03272	--	--
375	0.02411	375	0.03253	--	--
374	0.02406	374	0.03237	--	--
373	0.02407	373	0.03262	--	--
372	0.02403	372	0.03251	--	--
371	0.02395	371	0.03254	--	--
370	0.02383	370	0.03267	--	--
369	0.02373	369	0.03264	--	--
368	0.02355	368	0.03282	--	--
367	0.02336	367	0.03283	--	--
366	0.02315	366	0.03304	--	--
365	0.02291	365	0.03306	--	--
364	0.02265	364	0.03333	--	--
363	0.02233	363	0.03349	--	--
362	0.02205	362	0.03362	--	--
361	0.02171	361	0.03366	--	--
360	0.02134	360	0.03398	--	--
359	0.02104	359	0.03413	--	--
358	0.02075	358	0.03445	--	--
357	0.02044	357	0.03449	--	--
356	0.0202	356	0.03488	--	--
355	0.01995	355	0.03484	--	--
354	0.01974	354	0.0352	--	--
353	0.01952	353	0.03551	--	--
352	0.01933	352	0.03588	--	--
351	0.0191	351	0.03591	--	--
350	0.01881	350	0.03615	--	--
349	0.01883	349	0.037	--	--
348	0.01847	348	0.03705	--	--
347	0.01808	347	0.03757	--	--
346	0.01769	346	0.03747	--	--
345	0.01731	345	0.03784	--	--
344	0.0169	344	0.03827	--	--
343	0.01653	343	0.03824	--	--
342	0.01611	342	0.03857	--	--
341	0.0158	341	0.03913	--	--
340	0.01542	340	0.0393	--	--
339	0.0151	339	0.03979	--	--
338	0.01492	338	0.04038	--	--
337	0.01469	337	0.04075	--	--
336	0.01444	336	0.04101	--	--
335	0.01435	335	0.0418	--	--
334	0.01422	334	0.04206	--	--
333	0.0142	333	0.0426	--	--
332	0.01412	332	0.04328	--	--
331	0.01408	331	0.04394	--	--
330	0.01408	330	0.04443	--	--
329	0.01401	329	0.04516	--	--
328	0.01412	328	0.04612	--	--
327	0.01414	327	0.04675	--	--
326	0.01413	326	0.04726	--	--
325	0.01422	325	0.0484	--	--
324	0.01416	324	0.049	--	--
323	0.01427	323	0.05004	--	--
322	0.01428	322	0.0508	--	--
321	0.01433	321	0.05182	--	--
320	0.01443	320	0.05279	--	--
319	0.01453	319	0.05372	--	--
318	0.01471	318	0.05473	--	--
317	0.01485	317	0.05561	--	--
316	0.01501	316	0.05646	--	--
315	0.01523	315	0.05741	--	--
314	0.01542	314	0.05785	--	--
313	0.01566	313	0.05867	--	--
312	0.01592	312	0.05931	--	--
311	0.01612	311	0.05968	--	--
310	0.01634	310	0.06034	--	--
309	0.0165	309	0.06069	--	--
308	0.01669	308	0.06112	--	--
307	0.01685	307	0.06149	--	--
306	0.01696	306	0.06197	--	--
305	0.0171	305	0.06245	--	--
304	0.01716	304	0.06283	--	--
303	0.01725	303	0.06305	--	--
302	0.01731	302	0.06358	--	--
301	0.01738	301	0.06392	--	--
300	0.01746	300	0.06435	--	--
			--	--	--
		sample2	--	--	--
		sample2	--	--	--
		Collection Time: 7/26/2018 7:12:02 PM	--	--	--
		Operator Name :	--	--	--
		Scan Software Version: 4.20(468)	--	--	--
		Parameter List :	--	--	--
		Instrument Cary 5000	--	--	--
		Instrument Version 1.12	--	--	--
		Start (nm) 1200.00	--	--	--
		Stop (nm) 300.00	--	--	--
		X Mode Nanometers	--	--	--
		Y Mode Abs	--	--	--
		UV-Vis Scan Rate (nm/min) 600.000	--	--	--
		UV-Vis Data Interval (nm) 1.000	--	--	--
		UV-Vis Ave. Time (sec) 0.100	--	--	--
		UV-Vis SBW (nm) 2.000	--	--	--
		Slit Height Full	--	--	--
		Beam Mode Double	--	--	--
		Signal-to-noise Mode Off	--	--	--
		UV Source On	--	--	--
		Vis Source On	--	--	--
		Third Source Off	--	--	--
		Source Changeover (nm) 350.00	--	--	--
		Detector Changeover (nm) 800.00	--	--	--
		Grating Changeover (nm) 800.00	--	--	--
		Baseline Correction On	--	--	--
		Baseline Type Baseline correction	--	--	--
		Baseline File Name	--	--	--
		Baseline Std Ref File Name	--	--	--
		Cycle Mode Off	--	--	--
		Comments	--	--	--
		Method Log :	--	--	--
		Method Name :	--	--	--
		Date/Time stamp: 7/26/2018 7:03:11 PM	--	--	--
		Method Modifications:	--	--	--
		X Start nm Changed: 7/26/2018 7:04:00 PM	--	--	--
		X Stop nm Changed: 7/26/2018 7:04:00 PM	--	--	--
		Baseline Correction Changed: 7/26/2018 7:04:00 PM	--	--	--
		End Method Modifications	--	--	--
		<SBW (nm)>	1.09091	--	--
		<Energy>	75.2946	--	--
		<Slit height>	--	--	--
		<Current Wavelength>	163.636	--	--
		--	--	--	--
		--	--	--	--
		--	--	--	--
		--	--	--	--
		--	--	--	--
		--	--	--	--
		--	--	--	--
		--	--	--	--
		--	--	--	--
		--	--	--	--
		--	--	--	--
		--	--	--	--
		--	--	--	--
		--	--	--	--
		--	--	--	--
		--	--	--	--
		--	--	--	--
		--	--	--	--
		--	--	--	--
		--	--	--	--
		--	--	--	--
		--	--	--	--
		--	--	--	--
		--	--	--	--
		--	--	--	--
		--	--	--	--
		--	--	--	--
		--	--	--	--
		--	--	--	--
		--	--	--	--
		--	--	--	--
		--	--	--	--
		--	--	--	--
		--	--	--	--
		--	--	--	--
		--	--	--	--
		--	--	--	--
		--	--	--	--
		--	--	--	--
		--	--	--	--
		--	--	--	--
		--	--	--	--
		--	--	--	--
		--	--	--	--
		--	--	--	--
		--	--	--	--
		--	--	--	--
		--	--	--	--
		--	--	--	--
		--	--	--	--
		--	--	--	--
		--	--	--	--
		--	--	--	--
		--	--	--	--
		--	--	--	--
		--	--	--	--
		--	--	--	--
		--	--	--	--
		--	--	--	--
		--	--	--	--
		--	--	--	--
		--	--	--	--
		--	--	--	--
		--	--	--	--
		--	--	--	--
		--	--	--	--
		--	--	--	--
		--	--	--	--
		--	--	--	--
		--	--	--	--
		--	--	--	--
		--	--	--	--
		--	--	--	--
		--	--	--	--
		--	--	--	--
		--	--	--	--
		--	--	--	--
		--	--	--	--
		--	--	--	--
		--	--	--	--
		--	--	--	--
		--	--	--	--
		--	--	--	--
		--	--	--	--
		--	--	--	--
		--	--	--	--
		--	--	--	--
		--	--	--	--
		--	--	--	--
		--	--	--	--
		--	--	--	--
		--	--	--	--
		--	--	--	--
		--	--	--	--
		--	--	--	--
		--	--	--	--
		--	--	--	--
		--	--	--	--
		--	--	--	--

## Sheet: Fig.2b
Wavelength (nm)	Avg. enhancement factor, P
350	1.15268
355	1.20396
360	1.26186
365	1.33668
370	1.36807
375	1.40265
380	1.48655
385	1.60283
390	1.75217
395	1.94681
400	2.20979
405	2.58113
410	3.09979
415	3.81389
420	4.78458
425	6.19798
430	8.03207
435	10.1656
436	10.6348
437	11.1117
438	11.5924
439	12.0716
440	12.5438
441	13.0024
442	13.4403
443	13.8697
444	14.3443
445	14.7772
446	15.1584
447	15.4789
448	15.7307
449	15.9079
450	16.0065
451	16.0252
452	15.9651
453	15.83
454	15.6255
455	15.3588
456	15.0384
457	14.6734
458	14.2729
459	13.8458
460	13.4207
461	12.9918
462	12.5594
463	12.128
464	11.7013
465	11.2823
470	9.36849
475	7.81835
480	6.62698
485	5.71891
490	5.01427
495	4.4603
500	3.98901
505	3.609
510	3.30316
515	3.05353
520	2.8633
525	2.70841
530	2.57494
535	2.45906
540	2.35765
545	2.2679
550	2.18853
555	2.11797
560	2.05495
565	1.9988
570	1.94913
575	1.9041
580	1.86315
585	1.82577
590	1.79155
595	1.76118
600	1.73322

## Sheet: Fig.2c
Distance to AgNP center (nm)	Enhancement factor, P
0	85.061
0.673	85.0884
1.13792	85.1075
1.27041	85.1132
1.34601	85.1165
1.44461	85.1253
1.66721	85.144
1.70423	85.1472
1.71914	85.1484
1.95901	85.169
2.11545	85.1826
2.20047	85.1901
2.21576	85.1918
2.63646	85.2385
2.72622	85.2502
2.88131	85.2744
2.97858	85.2896
3.27429	85.3363
3.35208	85.3487
3.36328	85.3505
3.79485	85.42
3.97166	85.4496
3.97656	85.4504
3.98141	85.445
3.98505	85.4457
4.08822	85.4677
4.15141	85.4823
4.20433	85.4965
4.59144	85.5802
4.62703	85.5879
4.69284	85.6022
5.07282	85.6854
5.11523	85.6948
5.17698	85.7138
5.28892	85.7375
5.34717	85.7498
5.59689	85.8029
5.73926	85.8333
5.89225	85.8661
6.29379	85.9594
6.29407	85.9572
6.39138	86.4582
6.4561	86.372
6.47525	86.3465
6.72152	85.6799
6.74518	85.6339
6.81994	85.4887
6.94631	85.2426
6.99016	85.157
7.5	407.406
8.11346	254.054
8.13271	250.561
8.21792	235.393
8.2239	234.347
8.24442	230.772
8.75999	159.441
8.77711	158.064
8.95239	144.322
9.14665	127.276
9.30401	114.686
9.34482	111.529
9.43467	104.735
9.67076	87.9095
9.69154	86.4999
9.83614	78.0178
10.2966	63.5476
10.4414	59.3098
10.6565	54.517
10.6651	54.2408
10.6838	53.6423
10.6853	53.5936
11.0167	43.24
11.5112	34.3224
11.8817	28.662
11.9571	27.5507
11.9667	27.4516
12.7666	19.9142
13.5101	14.0358
13.8741	11.5536
13.9091	11.4137
14.4705	10.0261
14.489	9.98193
14.5557	9.82402
15.698	7.33641
15.7045	7.32326
17.5	4.57992
19.6082	2.93799
19.9878	2.73955
20.8618	2.32106
21.3143	2.1255
21.7163	2.1039
21.8309	2.08015
22.0587	2.03367
22.1993	1.96422
22.7124	1.88498
24.2789	1.61028
25.9676	1.47309
26.0584	1.46613
26.2573	1.45102
26.7923	1.41137
27.3105	1.37435
27.6099	1.34498
28.9484	1.28265
30.0629	1.23022
30.6764	1.21166
30.7465	1.20656
30.987	1.19886
31.8012	1.17348
32.7597	1.145
32.9886	1.13842
33.779	1.11638
34.0214	1.1061
34.1309	1.11703
35.8068	1.08905
35.965	1.08301
36.3678	1.07797
36.6323	1.07468
37.9034	1.05924
40	0.02105
40.5	0.00574
41	0.000695664
41.5	0.000193747
42	1.33518e-05
42.5	1.14618e-05
43	1.76859e-06
43.5	1.01954e-06
44	2.87308e-07
44.5	1.1655e-07
45	3.6976e-08
45.5	1.58216e-08
46	5.43461e-09
46.5	2.37994e-09
47	8.42372e-10
47.5	3.65721e-10
48	1.41999e-10
48.5	6.47626e-11
49	3.82093e-11
49.5	2.7213e-11
50	2.24241e-11

## Sheet: Fig.2d
Ag-AgMOM(1h)		CuMOM		Ag-AgMOM
hv(eV)	(Ahv)2	hv(eV)	(Ahv)2	hv(eV)	(Ahv)2
--	--
1.13114	0.25291	1.24937	0.31195	1.24937	0.35078
1.13217	0.25329	1.25568	0.31516	1.25568	0.35018
1.1332	0.25367	1.26206	0.32188	1.26206	0.35256
1.13424	0.25738	1.26849	0.32446	1.26849	0.35442
1.13527	0.25501	1.275	0.32928	1.275	0.358
1.13631	0.25913	1.28157	0.33605	1.28157	0.362
1.13735	0.25913	1.28821	0.34171	1.28821	0.36457
1.13839	0.26129	1.29492	0.34538	1.29492	0.3699
1.13944	0.26504	1.3017	0.34902	1.3017	0.36959
1.14048	0.26187	1.30855	0.35516	1.30855	0.37555
1.14153	0.2589	1.31548	0.36158	1.31548	0.37478
1.14258	0.27341	1.32247	0.36865	1.32247	0.38165
1.14363	0.26723	1.32955	0.37407	1.32955	0.38102
1.14468	0.26543	1.33669	0.38252	1.33669	0.38391
1.14574	0.27303	1.34392	0.39277	1.34392	0.38519
1.14679	0.26903	1.35122	0.39192	1.35122	0.38494
1.14785	0.27565	1.35861	0.40175	1.35861	0.38715
1.14891	0.26863	1.36607	0.40065	1.36607	0.38315
1.14998	0.27003	1.37362	0.40712	1.37362	0.38458
1.15104	0.27024	1.38125	0.40657	1.38125	0.38198
1.15211	0.27548	1.38897	0.41198	1.38897	0.38394
1.15318	0.27953	1.39677	0.41496	1.39677	0.38196
1.15425	0.28055	1.40466	0.41543	1.40466	0.38315
1.15532	0.28423	1.41264	0.41192	1.41264	0.37969
1.1564	0.28424	1.42071	0.41109	1.42071	0.37649
1.15747	0.28181	1.42888	0.41068	1.42888	0.37195
1.15855	0.2804	1.43714	0.40583	1.43714	0.37708
1.15963	0.27817	1.44549	0.40913	1.44549	0.37543
1.16071	0.27534	1.45395	0.43656	1.45395	0.39077
1.1618	0.28371	1.4625	0.43757	1.4625	0.39658
1.16289	0.28598	1.47115	0.46797	1.47115	0.40691
1.16397	0.29134	1.47991	0.45741	1.47991	0.39503
1.16507	0.28951	1.48877	0.45987	1.48877	0.41326
1.16616	0.29221	1.49774	0.46257	1.49774	0.4235
1.16725	0.29348	1.50682	0.47274	1.50682	0.43618
1.16835	0.29661	1.51601	0.47747	1.51601	0.45573
1.16945	0.2983	1.52531	0.47954	1.52531	0.46716
1.17055	0.29563	1.53472	0.49429	1.53472	0.48569
1.17165	0.30024	1.54425	0.50198	1.54425	0.50636
1.17276	0.29964	1.55391	0.51093	1.55391	0.5239
1.17387	0.29758	1.56368	0.52302	1.56368	0.5482
1.17498	0.30117	1.57358	0.5354	1.57358	0.57217
1.17609	0.30812	1.5836	0.54295	1.5836	0.5955
1.1772	0.3027	1.59375	0.55301	1.59375	0.61735
1.17832	0.30273	1.60403	0.56353	1.60403	0.64994
1.17944	0.30888	1.61445	0.57625	1.61445	0.67794
1.18056	0.30364	1.625	0.58456	1.625	0.70772
1.18168	0.30515	1.63569	0.59051	1.63569	0.74221
1.1828	0.30371	1.64652	0.59861	1.64652	0.77278
1.18393	0.31158	1.6575	0.60301	1.6575	0.80825
1.18506	0.31247	1.66862	0.60723	1.66862	0.84685
1.18619	0.31167	1.6799	0.61099	1.6799	0.88784
1.18732	0.31341	1.69133	0.61428	1.69133	0.92419
1.18846	0.31048	1.70291	0.61549	1.70291	0.96814
1.18959	0.31222	1.71466	0.61887	1.71466	1.01305
1.19073	0.32083	1.72656	0.62613	1.72656	1.05891
1.19187	0.31659	1.73864	0.63022	1.73864	1.1006
1.19302	0.316	1.75088	0.638	1.75088	1.1482
1.19416	0.32034	1.7633	0.64397	1.7633	1.19287
1.19531	0.32838	1.77589	0.65378	1.77589	1.24143
1.19646	0.32606	1.78867	0.6673	1.78867	1.29209
1.19762	0.3272	1.80163	0.68235	1.80163	1.3395
1.19877	0.32444	1.81478	0.6978	1.81478	1.38762
1.19993	0.32385	1.82813	0.71674	1.82813	1.43864
1.20109	0.32847	1.84167	0.73875	1.84167	1.48013
1.20225	0.32722	1.85541	0.76532	1.85541	1.52926
1.20341	0.32772	1.86936	0.7941	1.86936	1.58041
1.20458	0.33061	1.88352	0.83519	1.88352	1.62599
1.20575	0.33374	1.8979	0.88116	1.8979	1.67195
1.20692	0.3349	1.9125	0.9376	1.9125	1.71526
1.20809	0.33541	1.92733	1.00365	1.92733	1.7639
1.20927	0.3335	1.94238	1.08069	1.94238	1.8072
1.21044	0.33423	1.95768	1.16862	1.95768	1.84587
1.21162	0.33826	1.97321	1.26858	1.97321	1.89371
1.2128	0.34032	1.989	1.3832	1.989	1.93684
1.21399	0.34283	2.00504	1.49984	2.00504	1.98173
1.21518	0.34291	2.02134	1.61395	2.02134	2.02442
1.21636	0.3441	2.03791	1.71495	2.03791	2.06887
1.21756	0.34953	2.05475	1.7981	2.05475	2.11335
1.21875	0.34559	2.07187	1.86536	2.07187	2.15662
1.21995	0.34455	2.08929	1.9234	2.08929	2.19736
1.22114	0.34508	2.10699	1.9709	2.10699	2.24169
1.22235	0.3465	2.125	2.00835	2.125	2.28724
1.22355	0.35106	2.14332	2.01808	2.14332	2.32881
1.22475	0.35565	2.16196	2.02554	2.16196	2.36682
1.22596	0.35236	2.18092	2.04686	2.18092	2.4065
1.22717	0.35335	2.20022	2.08388	2.20022	2.44997
1.22838	0.35592	2.21987	2.13875	2.21987	2.49251
1.2296	0.35987	2.23986	2.21864	2.23986	2.53905
1.23082	0.35678	2.26023	2.31591	2.26023	2.58179
1.23204	0.35915	2.28096	2.41994	2.28096	2.63086
1.23326	0.3638	2.30208	2.48162	2.30208	2.67152
1.23448	0.36481	2.3236	2.47749	2.3236	2.71403
1.23571	0.36217	2.34552	2.42119	2.34552	2.75301
1.23694	0.35861	2.36786	2.36958	2.36786	2.79777
1.23817	0.3674	2.39063	2.35115	2.39063	2.84296
1.23941	0.3705	2.41383	2.35165	2.41383	2.89268
1.24064	0.36922	2.4375	2.3559	2.4375	2.93463
1.24188	0.36725	2.46163	2.34513	2.46163	2.96668
1.24313	0.37012	2.48625	2.33114	2.48625	2.99439
1.24437	0.37625	2.51136	2.32379	2.51136	3.02366
1.24562	0.37706	2.53699	2.31862	2.53699	3.05812
1.24687	0.37531	2.56314	2.31257	2.56314	3.09348
1.24812	0.37566	2.58984	2.30168	2.58984	3.12705
1.24937	0.37554	2.61711	2.28426	2.61711	3.17082
1.25063	0.37472	2.64495	2.2817	2.64495	3.24531
1.25189	0.3802	2.67339	2.26136	2.67339	3.31547
1.25315	0.38055	2.70245	2.22612	2.70245	3.37999
1.25441	0.38607	2.73214	2.17507	2.73214	3.45062
1.25568	0.3935	2.7625	2.10581	2.7625	3.52357
1.25695	0.38632	2.79354	2.02024	2.79354	3.59154
1.25822	0.38056	2.82528	1.91262	2.82528	3.67147
1.2595	0.38492	2.85776	1.79102	2.85776	3.75193
1.26078	0.39095	2.89099	1.66399	2.89099	3.82271
1.26206	0.39417	2.925	1.5229	2.925	3.88662
1.26334	0.39573	2.95982	1.38074	2.95982	3.9573
1.26462	0.3923	2.99548	1.24772	2.99548	4.02674
1.26591	0.39576	3.03201	1.12551	3.03201	4.09972
1.2672	0.39829			3.06944	4.17896
1.26849	0.39508
1.26979	0.39713
1.27109	0.40159
1.27239	0.40631
1.27369	0.40742
1.275	0.39865
1.27631	0.39759
1.27762	0.4057
1.27894	0.40851
1.28025	0.40405
1.28157	0.40639
1.28289	0.41311
1.28422	0.41596
1.28555	0.41759
1.28688	0.418
1.28821	0.41595
1.28955	0.4139
1.29089	0.41825
1.29223	0.41767
1.29357	0.41882
1.29492	0.42121
1.29627	0.41816
1.29763	0.41833
1.29898	0.42073
1.30034	0.42065
1.3017	0.42081
1.30307	0.42322
1.30443	0.42764
1.3058	0.43233
1.30718	0.43302
1.30855	0.43094
1.30993	0.43137
1.31131	0.43382
1.3127	0.43603
1.31409	0.43394
1.31548	0.42629
1.31687	0.43279
1.31827	0.43577
1.31967	0.43468
1.32107	0.43818
1.32247	0.44195
1.32388	0.4447
1.32529	0.43978
1.32671	0.44126
1.32813	0.44351
1.32955	0.44268
1.33097	0.44365
1.3324	0.44281
1.33383	0.44482
1.33526	0.44192
1.33669	0.4416
1.33813	0.44828
1.33957	0.45082
1.34102	0.45364
1.34247	0.45072
1.34392	0.45511
1.34537	0.45166
1.34683	0.44743
1.34829	0.44763
1.34976	0.4502
1.35122	0.44386
1.35269	0.43466
1.35417	0.43929
1.35564	0.44001
1.35712	0.43681
1.35861	0.44304
1.36009	0.44455
1.36158	0.44081
1.36308	0.43969
1.36457	0.43726
1.36607	0.43772
1.36757	0.43845
1.36908	0.4368
1.37059	0.43093
1.3721	0.44037
1.37362	0.44854
1.37514	0.44236
1.37666	0.43991
1.37819	0.44517
1.37972	0.43659
1.38125	0.43652
1.38279	0.43805
1.38433	0.4436
1.38587	0.45375
1.38742	0.44589
1.38897	0.4418
1.39052	0.44766
1.39208	0.45058
1.39364	0.44809
1.3952	0.44884
1.39677	0.44203
1.39834	0.45009
1.39992	0.44001
1.40149	0.45707
1.40308	0.4502
1.40466	0.44388
1.40625	0.45884
1.40784	0.46761
1.40944	0.46785
1.41104	0.46367
1.41264	0.45316
1.41425	0.46165
1.41586	0.47772
1.41747	0.4685
1.41909	0.47181
1.42071	0.47373
1.42234	0.4684
1.42397	0.47312
1.4256	0.46414
1.42724	0.48713
1.42888	0.46518
1.43052	0.47863
1.43217	0.46707
1.43382	0.49162
1.43548	0.48422
1.43714	0.48676
1.4388	0.46861
1.44047	0.49159
1.44214	0.4953
1.44382	0.48385
1.44549	0.48356
1.44718	0.48743
1.44886	0.48495
1.45055	0.48285
1.45225	0.47709
1.45395	0.46912
1.45565	0.46178
1.45736	0.48634
1.45907	0.43839
1.46078	0.47095
1.4625	0.48963
1.46422	0.47552
1.46595	0.46876
1.46768	0.46771
1.46941	0.47685
1.47115	0.45926
1.4729	0.46806
1.47464	0.48301
1.4764	0.46786
1.47815	0.47481
1.47991	0.46831
1.48167	0.45829
1.48344	0.47357
1.48522	0.47348
1.48699	0.48114
1.48877	0.483
1.49056	0.47871
1.49235	0.47214
1.49414	0.48113
1.49594	0.47163
1.49774	0.47803
1.49955	0.48807
1.50136	0.4857
1.50317	0.49054
1.50499	0.49475
1.50682	0.4927
1.50865	0.49527
1.51048	0.50647
1.51232	0.48654
1.51416	0.49242
1.51601	0.49434
1.51786	0.49626
1.51971	0.51055
1.52157	0.50548
1.52344	0.50978
1.52531	0.50402
1.52718	0.50329
1.52906	0.51704
1.53094	0.50418
1.53283	0.51357
1.53472	0.52065
1.53662	0.51382
1.53852	0.52261
1.54043	0.52838
1.54234	0.53075
1.54425	0.53553
1.54618	0.53792
1.5481	0.52964
1.55003	0.53237
1.55197	0.53787
1.55391	0.54409
1.55585	0.53784
1.5578	0.54095
1.55976	0.54581
1.56171	0.54475
1.56368	0.55034
1.56565	0.54649
1.56762	0.55209
1.5696	0.56055
1.57159	0.54857
1.57358	0.55598
1.57557	0.56164
1.57757	0.55953
1.57957	0.5606
1.58158	0.56596
1.5836	0.57205
1.58562	0.56778
1.58764	0.57174
1.58967	0.56854
1.59171	0.57503
1.59375	0.57614
1.5958	0.58015
1.59785	0.57946
1.5999	0.58203
1.60197	0.58389
1.60403	0.58393
1.6061	0.58215
1.60818	0.58986
1.61027	0.59321
1.61235	0.59216
1.61445	0.59405
1.61655	0.59411
1.61865	0.60155
1.62076	0.60087
1.62288	0.60651
1.625	0.60621
1.62713	0.60702
1.62926	0.60859
1.6314	0.61203
1.63354	0.61249
1.63569	0.61407
1.63785	0.61641
1.64001	0.61951
1.64217	0.61998
1.64435	0.62537
1.64652	0.63003
1.64871	0.62405
1.6509	0.62415
1.65309	0.63111
1.65529	0.63696
1.6575	0.63977
1.65971	0.63835
1.66193	0.64194
1.66416	0.64631
1.66639	0.64605
1.66862	0.64579
1.67087	0.65019
1.67312	0.65462
1.67537	0.65906
1.67763	0.65842
1.6799	0.66328
1.68217	0.66973
1.68445	0.66832
1.68674	0.66967
1.68903	0.67498
1.69133	0.67873
1.69363	0.68529
1.69594	0.68548
1.69826	0.68927
1.70058	0.69549
1.70291	0.69529
1.70525	0.70155
1.70759	0.70217
1.70994	0.70441
1.71229	0.70992
1.71466	0.71218
1.71702	0.71527
1.7194	0.72125
1.72178	0.72396
1.72417	0.72668
1.72656	0.7323
1.72896	0.73837
1.73137	0.74114
1.73379	0.74767
1.73621	0.75214
1.73864	0.75453
1.74107	0.75693
1.74351	0.76145
1.74596	0.7698
1.74842	0.77309
1.75088	0.77512
1.75335	0.78228
1.75583	0.79034
1.75831	0.79284
1.7608	0.8001
1.7633	0.80783
1.7658	0.81039
1.76831	0.81731
1.77083	0.82427
1.77336	0.83038
1.77589	0.83477
1.77843	0.84049
1.78098	0.84625
1.78354	0.85158
1.7861	0.8556
1.78867	0.86278
1.79125	0.87268
1.79383	0.88175
1.79642	0.88678
1.79902	0.89184
1.80163	0.90011
1.80425	0.90523
1.80687	0.90899
1.8095	0.91875
1.81214	0.92996
1.81478	0.93519
1.81743	0.94185
1.8201	0.95369
1.82276	0.96467
1.82544	0.97099
1.82813	0.97781
1.83082	0.98895
1.83352	0.99586
1.83623	1.00616
1.83894	1.01508
1.84167	1.02598
1.8444	1.03987
1.84714	1.05239
1.84989	1.06303
1.85265	1.07323
1.85541	1.08499
1.85818	1.10231
1.86097	1.11675
1.86376	1.13483
1.86655	1.15051
1.86936	1.16937
1.87218	1.18685
1.875	1.20497
1.87783	1.22585
1.88067	1.2406
1.88352	1.25967
1.88638	1.28315
1.88925	1.30203
1.89212	1.31889
1.89501	1.33479
1.8979	1.34537
1.9008	1.35382
1.90371	1.36286
1.90663	1.36921
1.90956	1.36512
1.9125	1.36598
1.91545	1.36298
1.9184	1.35777
1.92137	1.3509
1.92434	1.34456
1.92733	1.33822
1.93032	1.33022
1.93332	1.32165
1.93633	1.31638
1.93935	1.30945
1.94238	1.30416
1.94542	1.30052
1.94847	1.29741
1.95153	1.29651
1.9546	1.2945
1.95768	1.29526
1.96076	1.29657
1.96386	1.304
1.96697	1.30868
1.97009	1.31507
1.97321	1.32373
1.97635	1.33526
1.9795	1.34686
1.98266	1.35967
1.98582	1.37313
1.989	1.38611
1.99219	1.40495
1.99539	1.42277
1.99859	1.4419
2.00181	1.46413
2.00504	1.48239
2.00828	1.50197
2.01153	1.52352
2.01479	1.55431
2.01806	1.58054
2.02134	1.60331
2.02463	1.6306
2.02794	1.65814
2.03125	1.69034
2.03457	1.72287
2.03791	1.7538
2.04126	1.7889
2.04461	1.82632
2.04798	1.86151
2.05136	1.90635
2.05475	1.94837
2.05815	1.98547
2.06157	2.02499
2.06499	2.06906
2.06843	2.11711
2.07187	2.16153
2.07533	2.20573
2.0788	2.25042
2.08229	2.29632
2.08578	2.34055
2.08929	2.38158
2.0928	2.42302
2.09633	2.45742
2.09987	2.49889
2.10343	2.53167
2.10699	2.56321
2.11057	2.59731
2.11416	2.62398
2.11776	2.64775
2.12137	2.66388
2.125	2.68167
2.12864	2.69014
2.13229	2.69628
2.13595	2.70404
2.13963	2.71103
2.14332	2.71806
2.14702	2.7283
2.15074	2.7362
2.15446	2.74254
2.1582	2.76417
2.16196	2.78352
2.16572	2.80625
2.1695	2.83403
2.1733	2.86283
2.1771	2.90593
2.18092	2.95444
2.18475	2.9984
2.1886	3.04618
2.19246	3.091
2.19633	3.14833
2.20022	3.19759
2.20412	3.25261
2.20804	3.30201
2.21197	3.34654
2.21591	3.40047
2.21987	3.44498
2.22384	3.49354
2.22782	3.53338
2.23182	3.57077
2.23584	3.61683
2.23986	3.64926
2.24391	3.69134
2.24797	3.71768
2.25204	3.74323
2.25613	3.77182
2.26023	3.79581
2.26434	3.81127
2.26848	3.82488
2.27262	3.83468
2.27679	3.84647
2.28096	3.86027
2.28516	3.85556
2.28936	3.84691
2.29359	3.84314
2.29783	3.83544
2.30208	3.82968
2.30635	3.81015
2.31064	3.80826
2.31494	3.79555
2.31926	3.78772
2.3236	3.77396
2.32795	3.76412
2.33232	3.75129
2.3367	3.74237
2.3411	3.73837
2.34552	3.72744
2.34995	3.72538
2.3544	3.72431
2.35887	3.72324
2.36336	3.72216
2.36786	3.72707
2.37238	3.727
2.37691	3.72892
2.38147	3.73287
2.38604	3.73583
2.39063	3.74284
2.39523	3.74178
2.39986	3.74984
2.4045	3.75286
2.40916	3.76099
2.41383	3.76916
2.41853	3.77634
2.42325	3.78972
2.42798	3.79493
2.43273	3.80532
2.4375	3.81785
2.44229	3.82212
2.4471	3.83788
2.45192	3.85793
2.45677	3.86337
2.46163	3.87517
2.46652	3.88808
2.47142	3.89788
2.47634	3.90879
2.48129	3.92083
2.48625	3.93508
2.49123	3.94618
2.49623	3.96597
2.50126	3.98589
2.5063	4.00266
2.51136	4.02063
2.51645	4.0409
2.52155	4.05468
2.52668	4.07517
2.53182	4.09801
2.53699	4.12212
2.54218	4.14527
2.54739	4.16181
2.55262	4.18297
2.55787	4.2088
2.56314	4.22911
2.56844	4.25298
2.57376	4.27355
2.5791	4.29194
2.58446	4.30465
2.58984	4.32208
2.59525	4.33961
2.60068	4.35841
2.60613	4.37969
2.61161	4.40465
2.61711	4.43572
2.62263	4.46581
2.62817	4.50093
2.63374	4.54357
2.63933	4.58413
2.64495	4.6238
2.65059	4.67363
2.65625	4.72763
2.66194	4.77839
2.66765	4.83464
2.67339	4.89014
2.67915	4.94745
2.68494	5.00529
2.69075	5.04945
2.69658	5.1083
2.70245	5.1559
2.70833	5.19599
2.71425	5.22711
2.72019	5.24649
2.72615	5.25798
2.73214	5.25882
2.73816	5.25298
2.74421	5.23773
2.75028	5.21304
2.75637	5.18695
2.7625	5.16885
2.76865	5.15338
2.77483	5.14459
2.78104	5.14789
2.78728	5.15796
2.79354	5.17487
2.79983	5.20143
2.80615	5.22679
2.8125	5.25508
2.81888	5.29877
2.82528	5.35258
2.83172	5.39145
2.83818	5.4419
2.84468	5.5013
2.8512	5.55984
2.85776	5.61749
2.86434	5.68292
2.87096	5.74606
2.8776	5.80688
2.88428	5.8727
2.89099	5.93619
2.89773	6.00478
2.9045	6.07103
2.9113	6.13486
2.91813	6.19315
2.925	6.24887
2.9319	6.29419
2.93883	6.34769
2.94579	6.42056
2.95279	6.47035
2.95982	6.51577
2.96689	6.57277
2.97398	6.63674
2.98112	6.68991
2.98828	6.75008
2.99548	6.82066
3.00272	6.87037

## Sheet: Fig.2e
80	--	800		1000
Potential	C^(-2)/F^(-2)	Potential	C^(-2)/F^(-2)	Potential	C^(-2)/F^(-2)
0.05	778206000	0.05	242581000	0.05	178616000
0.1	805276000	0.1	248596000	0.1	183627000
0.15	826937000	0.15	256199000	0.15	189518000
0.2	843656000	0.2	264404000	0.2	196455000
0.25	857006000	0.25	273006000	0.25	202922000
0.3	873141000	0.3	279410000	0.3	208443000
0.35	891264000	0.35	285743000	0.35	213617000
0.4	917584000	0.4	291024000	0.4	217281000
0.45	946396000	0.45	294622000	0.45	219950000
0.5	972028000	0.5	295383000	0.5	220868000
0.55	993017000	0.55	297711000	0.55	221294000
0.6	1013700000	0.6	300402000	0.6	223873000
0.65	1044410000	0.65	308646000	0.65	229524000
0.7	1084120000	0.7	319040000	0.7	238258000
0.75	1133560000	0.75	331566000	0.75	247477000
0.8	1188510000	0.8	342296000	0.8	255831000

## Sheet: Fig.2g
Catalysts		H2 generation rate μmol h-1 g-1
2D-MOF/Ag-Full	1	3153
2D-MOF/Ag (＞420nm)	3	1025
2D-MOF/Ag（20h）(＞420nm)	5	739
2D-MOF/Ag（1h）(＞420nm)	7	57

## Sheet: Fig.2h
TCPP		Ag-AgMOM (36h)		Ag-AgMOM (20h)		Ag-AgMOM (28h)
Time (s)	Current density (μA cm-2)	Time (s)	Current density (μA cm-2)	Time (s)	Current density (μA cm-2)	Time (s)	Current density (μA cm-2)
0	0.2166	0	0.6	0	0.658	0	1.51
0.1	0.216	0.1	0.6004	0.1	0.6576	0.1	1.5088
0.2	0.2162	0.2	0.6012	0.2	0.6568	0.2	1.5072
0.3	0.21824	0.3	0.6004	0.3	0.6564	0.3	1.5056
0.4	0.2158	0.4	0.6	0.4	0.6556	0.4	1.5036
0.5	0.21576	0.5	0.6016	0.5	0.6536	0.5	1.5016
0.6	0.21364	0.6	0.6004	0.6	0.6508	0.6	1.4948
0.7	0.21448	0.7	0.6004	0.7	0.6516	0.7	1.862
0.8	0.21552	0.8	0.6008	0.8	0.9832	0.8	2.1152
0.9	0.21304	0.9	0.602	0.9	1.094	0.9	2.1844
1	0.2146	1	0.6004	1	1.1288	1	2.226
1.1	0.2136	1.1	0.6012	1.1	1.15	1.1	2.2552
1.2	0.2126	1.2	0.5992	1.2	1.1644	1.2	2.2768
1.3	0.21352	1.3	0.5996	1.3	1.1764	1.3	2.294
1.4	0.21312	1.4	0.4	1.4	1.1848	1.4	2.3096
1.5	0.21404	1.5	0.3704	1.5	1.1924	1.5	2.322
1.6	0.2154	1.6	0.3688	1.6	1.1984	1.6	2.3344
1.7	0.21496	1.7	0.3676	1.7	1.204	1.7	2.3444
1.8	0.21252	1.8	0.3664	1.8	1.2088	1.8	2.354
1.9	0.21276	1.9	0.366	1.9	1.2132	1.9	2.364
2	0.21044	2	0.3656	2	1.2172	2	2.372
2.1	0.19788	2.1	0.3628	2.1	1.2212	2.1	2.38
2.2	0.16748	2.2	0.3624	2.2	1.224	2.2	2.384
2.3	0.16624	2.3	0.3616	2.3	1.2276	2.3	2.392
2.4	0.16472	2.4	0.3608	2.4	1.2304	2.4	2.4
2.5	0.16536	2.5	0.3596	2.5	1.2328	2.5	2.404
2.6	0.16448	2.6	0.3588	2.6	1.2356	2.6	2.412
2.7	0.16736	2.7	0.3592	2.7	1.238	2.7	2.416
2.8	0.16668	2.8	0.3584	2.8	1.2404	2.8	2.42
2.9	0.16804	2.9	0.3564	2.9	1.2424	2.9	2.428
3	0.16808	3	0.3572	3	1.2444	3	2.432
3.1	0.16868	3.1	0.3556	3.1	1.2468	3.1	2.436
3.2	0.17124	3.2	0.3556	3.2	1.2484	3.2	2.44
3.3	0.16988	3.3	0.3564	3.3	1.25	3.3	2.448
3.4	0.17056	3.4	0.3552	3.4	1.252	3.4	2.452
3.5	0.17228	3.5	0.3532	3.5	1.2536	3.5	2.456
3.6	0.172	3.6	0.3544	3.6	1.2552	3.6	2.46
3.7	0.17376	3.7	0.3524	3.7	1.2568	3.7	2.464
3.8	0.1738	3.8	0.3528	3.8	1.258	3.8	2.468
3.9	0.17396	3.9	0.3516	3.9	1.2596	3.9	2.472
4	0.17532	4	0.3508	4	1.2612	4	2.476
4.1	0.17564	4.1	0.3512	4.1	1.2624	4.1	2.476
4.2	0.17528	4.2	0.3512	4.2	1.264	4.2	2.48
4.3	0.17628	4.3	0.3496	4.3	1.2652	4.3	2.484
4.4	0.17632	4.4	0.3488	4.4	1.2664	4.4	2.488
4.5	0.17716	4.5	0.35	4.5	1.2676	4.5	2.488
4.6	0.17792	4.6	0.348	4.6	1.2688	4.6	2.492
4.7	0.17744	4.7	0.3488	4.7	1.27	4.7	2.492
4.8	0.17864	4.8	0.3468	4.8	1.2712	4.8	2.496
4.9	0.17844	4.9	0.3472	4.9	1.2728	4.9	2.5
5	0.17932	5	0.3476	5	1.2736	5	2.5
5.1	0.18008	5.1	0.3464	5.1	1.2748	5.1	2.504
5.2	0.1796	5.2	0.3452	5.2	1.2756	5.2	2.504
5.3	0.18096	5.3	0.3468	5.3	1.2764	5.3	2.508
5.4	0.18096	5.4	0.3448	5.4	1.278	5.4	2.508
5.5	0.1804	5.5	0.3464	5.5	1.278	5.5	2.512
5.6	0.18112	5.6	0.3444	5.6	1.2784	5.6	2.512
5.7	0.18184	5.7	0.3444	5.7	1.28	5.7	2.516
5.8	0.183	5.8	0.3452	5.8	1.2816	5.8	2.516
5.9	0.18316	5.9	0.3448	5.9	1.2824	5.9	2.52
6	0.18252	6	0.3432	6	1.2828	6	2.52
6.1	0.18396	6.1	0.3432	6.1	1.2836	6.1	2.524
6.2	0.1838	6.2	0.3448	6.2	1.2848	6.2	2.524
6.3	0.18432	6.3	0.3428	6.3	1.286	6.3	2.524
6.4	0.18468	6.4	0.34	6.4	1.2864	6.4	2.528
6.5	0.18488	6.5	0.3432	6.5	1.2872	6.5	2.528
6.6	0.1856	6.6	0.3432	6.6	1.2884	6.6	2.532
6.7	0.1854	6.7	0.3428	6.7	1.2888	6.7	2.532
6.8	0.1856	6.8	0.3416	6.8	1.29	6.8	2.536
6.9	0.18616	6.9	0.3408	6.9	1.2912	6.9	2.536
7	0.1862	7	0.34	7	1.2916	7	2.536
7.1	0.18664	7.1	0.3408	7.1	1.2932	7.1	2.54
7.2	0.18672	7.2	0.3408	7.2	1.2936	7.2	2.54
7.3	0.18684	7.3	0.3396	7.3	1.2944	7.3	2.54
7.4	0.18688	7.4	0.3392	7.4	1.2952	7.4	2.544
7.5	0.18708	7.5	0.3384	7.5	1.296	7.5	2.544
7.6	0.18764	7.6	0.3376	7.6	1.2968	7.6	2.548
7.7	0.188	7.7	0.3388	7.7	1.2972	7.7	2.548
7.8	0.18764	7.8	0.3368	7.8	1.298	7.8	2.552
7.9	0.18832	7.9	0.3368	7.9	1.2988	7.9	2.552
8	0.18832	8	0.3372	8	1.2996	8	2.552
8.1	0.18876	8.1	0.3364	8.1	1.3	8.1	2.552
8.2	0.18896	8.2	0.338	8.2	1.3008	8.2	2.556
8.3	0.18928	8.3	0.336	8.3	1.3016	8.3	2.556
8.4	0.18988	8.4	0.3356	8.4	1.3024	8.4	2.56
8.5	0.1894	8.5	0.3352	8.5	1.3032	8.5	2.56
8.6	0.18972	8.6	0.3348	8.6	1.3036	8.6	2.56
8.7	0.18984	8.7	0.3344	8.7	1.3044	8.7	2.56
8.8	0.19008	8.8	0.3352	8.8	1.3048	8.8	2.564
8.9	0.19052	8.9	0.3352	8.9	1.3056	8.9	2.564
9	0.1906	9	0.3332	9	1.3064	9	2.564
9.1	0.19056	9.1	0.3344	9.1	1.3068	9.1	2.568
9.2	0.19148	9.2	0.3344	9.2	1.3072	9.2	2.568
9.3	0.1914	9.3	0.3324	9.3	1.308	9.3	2.568
9.4	0.19152	9.4	0.3304	9.4	1.3084	9.4	2.568
9.5	0.19132	9.5	0.332	9.5	1.3092	9.5	2.572
9.6	0.1916	9.6	0.3316	9.6	1.3096	9.6	2.572
9.7	0.19192	9.7	0.3328	9.7	1.3104	9.7	2.572
9.8	0.19176	9.8	0.3332	9.8	1.3112	9.8	2.576
9.9	0.19128	9.9	0.3328	9.9	1.3116	9.9	2.576
10	0.19192	10	0.334	10	1.3108	10	2.576
10.1	0.19128	10.1	0.3308	10.1	1.31	10.1	2.576
10.2	0.19224	10.2	0.3308	10.2	1.2232	10.2	2.576
10.3	0.19248	10.3	0.3308	10.3	0.9316	10.3	2.58
10.4	0.1928	10.4	0.3304	10.4	0.8748	10.4	2.58
10.5	0.1926	10.5	0.3308	10.5	0.848	10.5	2.58
10.6	0.19256	10.6	0.33	10.6	0.832	10.6	2.58
10.7	0.19332	10.7	0.3348	10.7	0.8192	10.7	2.576
10.8	0.1934	10.8	0.3316	10.8	0.81	10.8	2.544
10.9	0.19356	10.9	0.3276	10.9	0.8036	10.9	2.0768
11	0.19344	11	0.3312	11	0.7968	11	1.9432
11.1	0.19368	11.1	0.33	11.1	0.7912	11.1	1.886
11.2	0.19416	11.2	0.3276	11.2	0.7868	11.2	1.8524
11.3	0.19408	11.3	0.3248	11.3	0.7816	11.3	1.8312
11.4	0.19396	11.4	0.3484	11.4	0.778	11.4	1.8108
11.5	0.19436	11.5	0.586	11.5	0.7748	11.5	1.7948
11.6	0.19468	11.6	0.5696	11.6	0.7712	11.6	1.7828
11.7	0.19448	11.7	0.5668	11.7	0.768	11.7	1.772
11.8	0.19368	11.8	0.5652	11.8	0.7652	11.8	1.7628
11.9	0.19224	11.9	0.5676	11.9	0.7624	11.9	1.7536
12	0.23908	12	0.5664	12	0.7604	12	1.746
12.1	0.23452	12.1	0.5672	12.1	0.7584	12.1	1.738
12.2	0.22916	12.2	0.5692	12.2	0.7556	12.2	1.7312
12.3	0.22524	12.3	0.57	12.3	0.7536	12.3	1.724
12.4	0.2212	12.4	0.5708	12.4	0.7516	12.4	1.7184
12.5	0.21784	12.5	0.5704	12.5	0.75	12.5	1.7124
12.6	0.2142	12.6	0.572	12.6	0.7484	12.6	1.7068
12.7	0.21188	12.7	0.5724	12.7	0.7464	12.7	1.702
12.8	0.21108	12.8	0.5716	12.8	0.7448	12.8	1.696
12.9	0.20988	12.9	0.5728	12.9	0.7432	12.9	1.6916
13	0.20728	13	0.574	13	0.7416	13	1.6876
13.1	0.20504	13.1	0.5744	13.1	0.74	13.1	1.6816
13.2	0.20292	13.2	0.5752	13.2	0.7384	13.2	1.6776
13.3	0.20132	13.3	0.5748	13.3	0.7372	13.3	1.6736
13.4	0.19948	13.4	0.5756	13.4	0.7364	13.4	1.6696
13.5	0.19848	13.5	0.5744	13.5	0.7352	13.5	1.6652
13.6	0.19708	13.6	0.5764	13.6	0.7336	13.6	1.6612
13.7	0.19524	13.7	0.576	13.7	0.7324	13.7	1.658
13.8	0.19424	13.8	0.5756	13.8	0.732	13.8	1.6544
13.9	0.1928	13.9	0.5764	13.9	0.7316	13.9	1.6508
14	0.19208	14	0.5776	14	0.7272	14	1.6476
14.1	0.1916	14.1	0.5768	14.1	0.7272	14.1	1.6436
14.2	0.19004	14.2	0.578	14.2	0.7272	14.2	1.6404
14.3	0.18852	14.3	0.5772	14.3	0.7256	14.3	1.6372
14.4	0.1876	14.4	0.5788	14.4	0.7252	14.4	1.634
14.5	0.18712	14.5	0.5792	14.5	0.7244	14.5	1.6308
14.6	0.1866	14.6	0.578	14.6	0.7236	14.6	1.6272
14.7	0.18556	14.7	0.5788	14.7	0.722	14.7	1.6244
14.8	0.185	14.8	0.5792	14.8	0.7208	14.8	1.6216
14.9	0.18428	14.9	0.58	14.9	0.7204	14.9	1.6184
15	0.18384	15	0.5816	15	0.72	15	1.616
15.1	0.18336	15.1	0.5792	15.1	0.7192	15.1	1.6128
15.2	0.1822	15.2	0.58	15.2	0.718	15.2	1.6108
15.3	0.18136	15.3	0.5812	15.3	0.7172	15.3	1.608
15.4	0.1808	15.4	0.5788	15.4	0.7164	15.4	1.6052
15.5	0.1802	15.5	0.5816	15.5	0.7156	15.5	1.6024
15.6	0.17968	15.6	0.582	15.6	0.7148	15.6	1.5996
15.7	0.179	15.7	0.5816	15.7	0.714	15.7	1.5976
15.8	0.17848	15.8	0.5812	15.8	0.7132	15.8	1.5952
15.9	0.17796	15.9	0.5812	15.9	0.7124	15.9	1.592
16	0.17744	16	0.5832	16	0.712	16	1.5892
16.1	0.17716	16.1	0.5824	16.1	0.7108	16.1	1.5872
16.2	0.17656	16.2	0.5824	16.2	0.71	16.2	1.5852
16.3	0.17672	16.3	0.5836	16.3	0.71	16.3	1.5824
16.4	0.17656	16.4	0.5816	16.4	0.7092	16.4	1.58
16.5	0.1758	16.5	0.5832	16.5	0.7084	16.5	1.5772
16.6	0.17532	16.6	0.5836	16.6	0.7076	16.6	1.5748
16.7	0.17492	16.7	0.5832	16.7	0.7068	16.7	1.5716
16.8	0.17432	16.8	0.5828	16.8	0.7064	16.8	1.5704
16.9	0.17408	16.9	0.5832	16.9	0.7056	16.9	1.568
17	0.17348	17	0.5836	17	0.7056	17	1.5664
17.1	0.17276	17.1	0.5848	17.1	0.7048	17.1	1.5644
17.2	0.17208	17.2	0.5832	17.2	0.7036	17.2	1.562
17.3	0.17284	17.3	0.5848	17.3	0.7036	17.3	1.56
17.4	0.17268	17.4	0.5852	17.4	0.7024	17.4	1.5576
17.5	0.17256	17.5	0.5848	17.5	0.7024	17.5	1.5552
17.6	0.17196	17.6	0.5848	17.6	0.702	17.6	1.5536
17.7	0.17128	17.7	0.5848	17.7	0.7012	17.7	1.5516
17.8	0.17084	17.8	0.5848	17.8	0.7008	17.8	1.5492
17.9	0.17056	17.9	0.584	17.9	0.7	17.9	1.5472
18	0.1702	18	0.5852	18	0.6956	18	1.5456
18.1	0.16984	18.1	0.5852	18.1	0.7824	18.1	1.5432
18.2	0.16988	18.2	0.5852	18.2	1.1056	18.2	1.5412
18.3	0.16964	18.3	0.586	18.3	1.1504	18.3	1.54
18.4	0.16916	18.4	0.5856	18.4	1.1768	18.4	1.5376
18.5	0.169	18.5	0.5852	18.5	1.192	18.5	1.5356
18.6	0.16884	18.6	0.5856	18.6	1.204	18.6	1.534
18.7	0.16864	18.7	0.5852	18.7	1.2128	18.7	1.5316
18.8	0.16848	18.8	0.5864	18.8	1.22	18.8	1.53
18.9	0.16828	18.9	0.5852	18.9	1.2268	18.9	1.5284
19	0.16824	19	0.5856	19	1.2316	19	1.5264
19.1	0.16788	19.1	0.5868	19.1	1.2368	19.1	1.5256
19.2	0.1678	19.2	0.5872	19.2	1.2412	19.2	1.5232
19.3	0.1676	19.3	0.5848	19.3	1.2444	19.3	1.5212
19.4	0.16744	19.4	0.5872	19.4	1.248	19.4	1.5196
19.5	0.16736	19.5	0.5868	19.5	1.2516	19.5	1.518
19.6	0.16708	19.6	0.5868	19.6	1.254	19.6	1.5168
19.7	0.16708	19.7	0.588	19.7	1.2572	19.7	1.5144
19.8	0.16668	19.8	0.5872	19.8	1.2592	19.8	1.5132
19.9	0.16628	19.9	0.5864	19.9	1.2616	19.9	1.5116
20	0.16636	20	0.5872	20	1.264	20	1.5096
20.1	0.16636	20.1	0.5876	20.1	1.2656	20.1	1.5088
20.2	0.16592	20.2	0.5884	20.2	1.268	20.2	1.506
20.3	0.16588	20.3	0.5888	20.3	1.27	20.3	1.5048
20.4	0.16568	20.4	0.5888	20.4	1.272	20.4	1.5032
20.5	0.16544	20.5	0.588	20.5	1.274	20.5	1.5016
20.6	0.16548	20.6	0.5884	20.6	1.2752	20.6	1.5
20.7	0.16512	20.7	0.588	20.7	1.2768	20.7	1.4972
20.8	0.16516	20.8	0.588	20.8	1.2788	20.8	1.4948
20.9	0.16468	20.9	0.588	20.9	1.28	20.9	1.4884
21	0.16472	21	0.5884	21	1.282	21	1.8944
21.1	0.16472	21.1	0.5896	21.1	1.2828	21.1	2.1032
21.2	0.16452	21.2	0.5884	21.2	1.2844	21.2	2.1704
21.3	0.1646	21.3	0.5892	21.3	1.2856	21.3	2.2104
21.4	0.16444	21.4	0.5876	21.4	1.2868	21.4	2.2376
21.5	0.16448	21.5	0.5872	21.5	1.288	21.5	2.2592
21.6	0.16416	21.6	0.5852	21.6	1.2892	21.6	2.276
21.7	0.16412	21.7	0.5672	21.7	1.2904	21.7	2.2904
21.8	0.16304	21.8	0.3612	21.8	1.2916	21.8	2.3028
21.9	0.1594	21.9	0.3624	21.9	1.2924	21.9	2.314
22	0.1422	22	0.3608	22	1.2936	22	2.3244
22.1	0.12352	22.1	0.3592	22.1	1.2948	22.1	2.3336
22.2	0.12236	22.2	0.3576	22.2	1.2956	22.2	2.3424
22.3	0.12088	22.3	0.3572	22.3	1.2968	22.3	2.3496
22.4	0.12248	22.4	0.3568	22.4	1.2976	22.4	2.3576
22.5	0.12244	22.5	0.3548	22.5	1.2988	22.5	2.364
22.6	0.12364	22.6	0.354	22.6	1.2996	22.6	2.372
22.7	0.12452	22.7	0.3524	22.7	1.3	22.7	2.376
22.8	0.12564	22.8	0.3524	22.8	1.3012	22.8	2.384
22.9	0.12656	22.9	0.3508	22.9	1.302	22.9	2.388
23	0.12736	23	0.3492	23	1.3028	23	2.392
23.1	0.12864	23.1	0.3508	23.1	1.3036	23.1	2.396
23.2	0.12812	23.2	0.3512	23.2	1.3044	23.2	2.4
23.3	0.12952	23.3	0.3484	23.3	1.3052	23.3	2.408
23.4	0.13024	23.4	0.348	23.4	1.306	23.4	2.412
23.5	0.13124	23.5	0.3472	23.5	1.3068	23.5	2.416
23.6	0.13184	23.6	0.348	23.6	1.308	23.6	2.42
23.7	0.13244	23.7	0.3456	23.7	1.3084	23.7	2.42
23.8	0.13368	23.8	0.3468	23.8	1.3092	23.8	2.424
23.9	0.13444	23.9	0.3452	23.9	1.3096	23.9	2.428
24	0.1348	24	0.3448	24	1.3104	24	2.432
24.1	0.13536	24.1	0.344	24.1	1.3116	24.1	2.436
24.2	0.13632	24.2	0.3444	24.2	1.312	24.2	2.44
24.3	0.13668	24.3	0.3444	24.3	1.3128	24.3	2.44
24.4	0.13728	24.4	0.3424	24.4	1.3136	24.4	2.444
24.5	0.13788	24.5	0.3432	24.5	1.314	24.5	2.448
24.6	0.13864	24.6	0.342	24.6	1.3148	24.6	2.448
24.7	0.13904	24.7	0.3412	24.7	1.3156	24.7	2.452
24.8	0.14004	24.8	0.342	24.8	1.316	24.8	2.456
24.9	0.14036	24.9	0.3404	24.9	1.3164	24.9	2.46
25	0.14112	25	0.3408	25	1.3172	25	2.46
25.1	0.14188	25.1	0.34	25.1	1.318	25.1	2.464
25.2	0.14232	25.2	0.3408	25.2	1.3184	25.2	2.464
25.3	0.14276	25.3	0.3392	25.3	1.3188	25.3	2.468
25.4	0.14296	25.4	0.34	25.4	1.3196	25.4	2.468
25.5	0.14324	25.5	0.34	25.5	1.3204	25.5	2.472
25.6	0.14384	25.6	0.3384	25.6	1.3212	25.6	2.476
25.7	0.14452	25.7	0.3384	25.7	1.322	25.7	2.476
25.8	0.14472	25.8	0.3384	25.8	1.3224	25.8	2.48
25.9	0.14516	25.9	0.3384	25.9	1.3228	25.9	2.48
26	0.14544	26	0.338	26	1.3236	26	2.484
26.1	0.14576	26.1	0.3372	26.1	1.3236	26.1	2.484
26.2	0.1458	26.2	0.3372	26.2	1.3244	26.2	2.488
26.3	0.14692	26.3	0.3364	26.3	1.3252	26.3	2.488
26.4	0.14744	26.4	0.3364	26.4	1.326	26.4	2.492
26.5	0.14764	26.5	0.3368	26.5	1.3264	26.5	2.492
26.6	0.14836	26.6	0.3356	26.6	1.3272	26.6	2.492
26.7	0.14884	26.7	0.336	26.7	1.328	26.7	2.496
26.8	0.1494	26.8	0.3344	26.8	1.328	26.8	2.496
26.9	0.1496	26.9	0.3344	26.9	1.3288	26.9	2.496
27	0.14976	27	0.3336	27	1.3292	27	2.5
27.1	0.15032	27.1	0.3344	27.1	1.3296	27.1	2.5
27.2	0.15068	27.2	0.3348	27.2	1.3296	27.2	2.504
27.3	0.15128	27.3	0.3336	27.3	1.33	27.3	2.504
27.4	0.15128	27.4	0.3328	27.4	1.3308	27.4	2.504
27.5	0.1516	27.5	0.3332	27.5	1.3312	27.5	2.508
27.6	0.15192	27.6	0.3324	27.6	1.3316	27.6	2.508
27.7	0.15228	27.7	0.332	27.7	1.332	27.7	2.508
27.8	0.1526	27.8	0.332	27.8	1.3324	27.8	2.512
27.9	0.15276	27.9	0.332	27.9	1.3328	27.9	2.512
28	0.15308	28	0.3324	28	1.3332	28	2.516
28.1	0.15348	28.1	0.3316	28.1	1.334	28.1	2.516
28.2	0.15332	28.2	0.3316	28.2	1.3344	28.2	2.516
28.3	0.15384	28.3	0.3316	28.3	1.3352	28.3	2.516
28.4	0.15424	28.4	0.3304	28.4	1.336	28.4	2.52
28.5	0.15436	28.5	0.33	28.5	1.3364	28.5	2.52
28.6	0.15448	28.6	0.33	28.6	1.3364	28.6	2.52
28.7	0.155	28.7	0.33	28.7	1.3368	28.7	2.524
28.8	0.15512	28.8	0.33	28.8	1.3372	28.8	2.524
28.9	0.1558	28.9	0.33	28.9	1.338	28.9	2.524
29	0.15592	29	0.3292	29	1.3388	29	2.524
29.1	0.15616	29.1	0.3292	29.1	1.3392	29.1	2.528
29.2	0.1564	29.2	0.33	29.2	1.3392	29.2	2.528
29.3	0.15712	29.3	0.3284	29.3	1.3384	29.3	2.528
29.4	0.1574	29.4	0.328	29.4	1.3384	29.4	2.532
29.5	0.15736	29.5	0.3276	29.5	1.3388	29.5	2.532
29.6	0.15768	29.6	0.3268	29.6	1.3388	29.6	2.532
29.7	0.15792	29.7	0.3268	29.7	1.3396	29.7	2.532
29.8	0.15812	29.8	0.3268	29.8	1.3404	29.8	2.536
29.9	0.1582	29.9	0.3272	29.9	1.198	29.9	2.536
30	0.15872	30	0.326	30	0.9648	30	2.536
30.1	0.15868	30.1	0.3268	30.1	0.916	30.1	2.536
30.2	0.15936	30.2	0.3268	30.2	0.8916	30.2	2.536
30.3	0.15932	30.3	0.328	30.3	0.876	30.3	2.54
30.4	0.1592	30.4	0.3256	30.4	0.8628	30.4	2.54
30.5	0.15964	30.5	0.3256	30.5	0.854	30.5	2.54
30.6	0.15952	30.6	0.326	30.6	0.848	30.6	2.54
30.7	0.15996	30.7	0.3256	30.7	0.8416	30.7	2.54
30.8	0.16052	30.8	0.3268	30.8	0.8356	30.8	2.54
30.9	0.16052	30.9	0.3244	30.9	0.8308	30.9	2.544
31	0.16028	31	0.324	31	0.8264	31	2.2664
31.1	0.16052	31.1	0.3232	31.1	0.8228	31.1	1.962
31.2	0.16084	31.2	0.3236	31.2	0.8196	31.2	1.8772
31.3	0.16132	31.3	0.318	31.3	0.816	31.3	1.834
31.4	0.16148	31.4	0.538	31.4	0.8132	31.4	1.806
31.5	0.16116	31.5	0.5648	31.5	0.8108	31.5	1.7868
31.6	0.16204	31.6	0.558	31.6	0.8072	31.6	1.7708
31.7	0.16212	31.7	0.5572	31.7	0.8048	31.7	1.7576
31.8	0.16132	31.8	0.5576	31.8	0.8024	31.8	1.7476
31.9	0.16064	31.9	0.5576	31.9	0.8008	31.9	1.7372
32	0.16284	32	0.5592	32	0.8	32	1.7284
32.1	0.1612	32.1	0.5588	32.1	0.7976	32.1	1.72
32.2	0.15848	32.2	0.5596	32.2	0.7952	32.2	1.7124
32.3	0.194	32.3	0.5604	32.3	0.7932	32.3	1.706
32.4	0.20384	32.4	0.5612	32.4	0.7908	32.4	1.6996
32.5	0.19572	32.5	0.5612	32.5	0.7896	32.5	1.694
32.6	0.1912	32.6	0.5624	32.6	0.7876	32.6	1.6876
32.7	0.18668	32.7	0.564	32.7	0.7864	32.7	1.682
32.8	0.18348	32.8	0.5624	32.8	0.7856	32.8	1.6772
32.9	0.18032	32.9	0.564	32.9	0.7836	32.9	1.6716
33	0.1772	33	0.5648	33	0.7828	33	1.6664
33.1	0.17492	33.1	0.5644	33.1	0.7812	33.1	1.6628
33.2	0.17272	33.2	0.5644	33.2	0.7788	33.2	1.6588
33.3	0.17032	33.3	0.566	33.3	0.7776	33.3	1.6544
33.4	0.16852	33.4	0.5664	33.4	0.7768	33.4	1.6512
33.5	0.16628	33.5	0.566	33.5	0.776	33.5	1.6476
33.6	0.165	33.6	0.566	33.6	0.7748	33.6	1.6432
33.7	0.16316	33.7	0.566	33.7	0.7744	33.7	1.64
33.8	0.16148	33.8	0.568	33.8	0.7736	33.8	1.6364
33.9	0.16028	33.9	0.5664	33.9	0.772	33.9	1.6332
34	0.15916	34	0.568	34	0.7696	34	1.6288
34.1	0.15756	34.1	0.568	34.1	0.7684	34.1	1.6252
34.2	0.15652	34.2	0.5696	34.2	0.7676	34.2	1.6224
34.3	0.15536	34.3	0.57	34.3	0.7672	34.3	1.6184
34.4	0.1548	34.4	0.5684	34.4	0.7672	34.4	1.6152
34.5	0.15332	34.5	0.5688	34.5	0.766	34.5	1.6124
34.6	0.15204	34.6	0.5692	34.6	0.7648	34.6	1.6092
34.7	0.15156	34.7	0.57	34.7	0.764	34.7	1.6072
34.8	0.1506	34.8	0.5696	34.8	0.7628	34.8	1.6048
34.9	0.15032	34.9	0.5704	34.9	0.762	34.9	1.6016
35	0.1494	35	0.5708	35	0.7616	35	1.5988
35.1	0.14884	35.1	0.5712	35.1	0.7612	35.1	1.596
35.2	0.1484	35.2	0.5712	35.2	0.76	35.2	1.5928
35.3	0.14732	35.3	0.572	35.3	0.7588	35.3	1.59
35.4	0.1468	35.4	0.5724	35.4	0.7584	35.4	1.5876
35.5	0.14632	35.5	0.5724	35.5	0.7572	35.5	1.5848
35.6	0.14556	35.6	0.572	35.6	0.7568	35.6	1.5816
35.7	0.14496	35.7	0.5724	35.7	0.7564	35.7	1.58
35.8	0.14432	35.8	0.5732	35.8	0.7552	35.8	1.578
35.9	0.14372	35.9	0.572	35.9	0.7548	35.9	1.5748
36	0.14332	36	0.5736	36	0.7532	36	1.5724
36.1	0.1426	36.1	0.5744	36.1	0.7532	36.1	1.57
36.2	0.1424	36.2	0.5736	36.2	0.7536	36.2	1.5688
36.3	0.14172	36.3	0.5736	36.3	0.7524	36.3	1.5648
36.4	0.14056	36.4	0.5744	36.4	0.7516	36.4	1.5632
36.5	0.14092	36.5	0.576	36.5	0.7504	36.5	1.5616
36.6	0.14068	36.6	0.5748	36.6	0.7496	36.6	1.5588
36.7	0.14064	36.7	0.5744	36.7	0.7496	36.7	1.5564
36.8	0.14012	36.8	0.5764	36.8	0.7488	36.8	1.5544
36.9	0.1398	36.9	0.576	36.9	0.7484	36.9	1.5528
37	0.13952	37	0.5752	37	0.7476	37	1.5504
37.1	0.13912	37.1	0.576	37.1	0.7464	37.1	1.5488
37.2	0.13916	37.2	0.5756	37.2	0.7464	37.2	1.5468
37.3	0.13868	37.3	0.5756	37.3	0.7456	37.3	1.544
37.4	0.13812	37.4	0.576	37.4	0.7452	37.4	1.5424
37.5	0.13824	37.5	0.5768	37.5	0.7448	37.5	1.54
37.6	0.1382	37.6	0.5756	37.6	0.7436	37.6	1.5388
37.7	0.13848	37.7	0.5764	37.7	0.7436	37.7	1.5372
37.8	0.13764	37.8	0.5768	37.8	0.7432	37.8	1.5352
37.9	0.13704	37.9	0.5768	37.9	0.7424	37.9	1.5328
38	0.13656	38	0.5776	38	0.742	38	1.5316
38.1	0.13632	38.1	0.5772	38.1	0.7412	38.1	1.5292
38.2	0.1364	38.2	0.578	38.2	0.7408	38.2	1.5268
38.3	0.13604	38.3	0.5772	38.3	0.7404	38.3	1.526
38.4	0.13592	38.4	0.5776	38.4	0.74	38.4	1.524
38.5	0.13588	38.5	0.578	38.5	0.7392	38.5	1.522
38.6	0.13568	38.6	0.5784	38.6	0.7388	38.6	1.5204
38.7	0.13544	38.7	0.578	38.7	0.7384	38.7	1.5188
38.8	0.1354	38.8	0.5796	38.8	0.738	38.8	1.5168
38.9	0.13508	38.9	0.5804	38.9	0.7376	38.9	1.5148
39	0.13476	39	0.5788	39	0.7368	39	1.5136
39.1	0.1348	39.1	0.5784	39.1	0.7364	39.1	1.512
39.2	0.1346	39.2	0.5788	39.2	0.7356	39.2	1.5104
39.3	0.13468	39.3	0.5796	39.3	0.7356	39.3	1.5088
39.4	0.13428	39.4	0.5804	39.4	0.7348	39.4	1.5068
39.5	0.13412	39.5	0.58	39.5	0.7344	39.5	1.5056
39.6	0.1342	39.6	0.5808	39.6	0.734	39.6	1.504
39.7	0.13412	39.7	0.5796	39.7	0.7336	39.7	1.5024
39.8	0.134	39.8	0.5804	39.8	0.7336	39.8	1.5004
39.9	0.13392	39.9	0.5808	39.9	0.7328	39.9	1.4984
40	0.13384	40	0.58	40	0.7308	40	1.4968
40.1	0.13356	40.1	0.5812	40.1	0.7296	40.1	1.4964
40.2	0.13328	40.2	0.5812	40.2	1.0404	40.2	1.494
40.3	0.13388	40.3	0.5816	40.3	1.148	40.3	1.4924
40.4	0.13328	40.4	0.5812	40.4	1.1828	40.4	1.4908
40.5	0.13304	40.5	0.582	40.5	1.2024	40.5	1.4896
40.6	0.1332	40.6	0.5816	40.6	1.216	40.6	1.488
40.7	0.133	40.7	0.5816	40.7	1.226	40.7	1.4876
40.8	0.133	40.8	0.5828	40.8	1.2336	40.8	1.4852
40.9	0.13292	40.9	0.582	40.9	1.2404	40.9	1.4816
41	0.13284	41	0.584	41	1.2464	41	1.4816
41.1	0.13272	41.1	0.5828	41.1	1.2516	41.1	1.4812
41.2	0.13272	41.2	0.582	41.2	1.2556	41.2	1.4796
41.3	0.13228	41.3	0.5824	41.3	1.2596	41.3	1.4788
41.4	0.13208	41.4	0.5816	41.4	1.2632	41.4	1.4768
41.5	0.13128	41.5	0.5776	41.5	1.2664	41.5	1.4752
41.6	0.12736	41.6	0.3972	41.6	1.2696	41.6	1.4736
41.7	0.11492	41.7	0.36	41.7	1.2724	41.7	1.4732
41.8	0.09305	41.8	0.36	41.8	1.2748	41.8	1.4696
41.9	0.09132	41.9	0.3592	41.9	1.2776	41.9	1.464
42	0.09153	42	0.3584	42	1.28	42	1.728
42.1	0.09411	42.1	0.3552	42.1	1.282	42.1	2.0492
42.2	0.09399	42.2	0.354	42.2	1.284	42.2	2.1244
42.3	0.09464	42.3	0.3544	42.3	1.286	42.3	2.168
42.4	0.09588	42.4	0.3532	42.4	1.288	42.4	2.1964
42.5	0.09725	42.5	0.3524	42.5	1.29	42.5	2.2184
42.6	0.09847	42.6	0.3508	42.6	1.2916	42.6	2.2356
42.7	0.09922	42.7	0.3504	42.7	1.2936	42.7	2.2504
42.8	0.10029	42.8	0.3508	42.8	1.2948	42.8	2.2628
42.9	0.10069	42.9	0.3512	42.9	1.2968	42.9	2.2752
43	0.10289	43	0.348	43	1.298	43	2.2848
43.1	0.1038	43.1	0.3476	43.1	1.2992	43.1	2.2932
43.2	0.10315	43.2	0.348	43.2	1.3008	43.2	2.3016
43.3	0.10361	43.3	0.3464	43.3	1.302	43.3	2.31
43.4	0.10468	43.4	0.3464	43.4	1.3036	43.4	2.3176
43.5	0.1056	43.5	0.3468	43.5	1.3044	43.5	2.3244
43.6	0.10783	43.6	0.3464	43.6	1.3052	43.6	2.3304
43.7	0.10819	43.7	0.3456	43.7	1.3064	43.7	2.3372
43.8	0.10853	43.8	0.3444	43.8	1.308	43.8	2.3428
43.9	0.10965	43.9	0.3444	43.9	1.3088	43.9	2.3476
44	0.10942	44	0.3432	44	1.3104	44	2.3524
44.1	0.11136	44.1	0.3428	44.1	1.3116	44.1	2.3576
44.2	0.11202	44.2	0.3436	44.2	1.3124	44.2	2.36
44.3	0.11184	44.3	0.3428	44.3	1.3136	44.3	2.368
44.4	0.11296	44.4	0.3428	44.4	1.3148	44.4	2.372
44.5	0.11392	44.5	0.3424	44.5	1.3156	44.5	2.372
44.6	0.11472	44.6	0.342	44.6	1.3168	44.6	2.376
44.7	0.11514	44.7	0.3416	44.7	1.3176	44.7	2.38
44.8	0.1154	44.8	0.3404	44.8	1.3188	44.8	2.384
44.9	0.11668	44.9	0.3412	44.9	1.3192	44.9	2.388
45	0.11726	45	0.3404	45	1.3204	45	2.392
45.1	0.11736	45.1	0.3392	45.1	1.3208	45.1	2.396
45.2	0.11832	45.2	0.3392	45.2	1.322	45.2	2.396
45.3	0.11894	45.3	0.34	45.3	1.3228	45.3	2.4
45.4	0.11934	45.4	0.3384	45.4	1.324	45.4	2.404
45.5	0.11982	45.5	0.3392	45.5	1.3248	45.5	2.408
45.6	0.12024	45.6	0.3392	45.6	1.3256	45.6	2.412
45.7	0.12068	45.7	0.338	45.7	1.3264	45.7	2.412
45.8	0.12144	45.8	0.3396	45.8	1.3272	45.8	2.416
45.9	0.12112	45.9	0.3376	45.9	1.3276	45.9	2.42
46	0.12212	46	0.3372	46	1.3284	46	2.42
46.1	0.12396	46.1	0.3368	46.1	1.3288	46.1	2.424
46.2	0.12348	46.2	0.3364	46.2	1.3296	46.2	2.428
46.3	0.12308	46.3	0.3376	46.3	1.3304	46.3	2.428
46.4	0.12332	46.4	0.336	46.4	1.3312	46.4	2.432
46.5	0.12312	46.5	0.3356	46.5	1.332	46.5	2.432
46.6	0.125	46.6	0.3348	46.6	1.3328	46.6	2.436
46.7	0.12284	46.7	0.3356	46.7	1.3336	46.7	2.436
46.8	0.12268	46.8	0.3356	46.8	1.3344	46.8	2.44
46.9	0.12592	46.9	0.336	46.9	1.3352	46.9	2.44
47	0.12708	47	0.3336	47	1.336	47	2.444
47.1	0.1276	47.1	0.336	47.1	1.336	47.1	2.444
47.2	0.12876	47.2	0.3332	47.2	1.3364	47.2	2.448
47.3	0.12872	47.3	0.3332	47.3	1.3372	47.3	2.448
47.4	0.12944	47.4	0.3344	47.4	1.338	47.4	2.452
47.5	0.12868	47.5	0.3332	47.5	1.3388	47.5	2.452
47.6	0.1292	47.6	0.3328	47.6	1.3392	47.6	2.456
47.7	0.12928	47.7	0.3336	47.7	1.3396	47.7	2.456
47.8	0.12988	47.8	0.332	47.8	1.3404	47.8	2.46
47.9	0.13052	47.9	0.3324	47.9	1.3412	47.9	2.46
48	0.13088	48	0.3332	48	1.342	48	2.464
48.1	0.13076	48.1	0.3316	48.1	1.3428	48.1	2.464
48.2	0.13156	48.2	0.332	48.2	1.3432	48.2	2.464
48.3	0.13184	48.3	0.3328	48.3	1.3436	48.3	2.468
48.4	0.1322	48.4	0.3312	48.4	1.344	48.4	2.468
48.5	0.13192	48.5	0.3308	48.5	1.3448	48.5	2.468
48.6	0.13244	48.6	0.3308	48.6	1.3452	48.6	2.472
48.7	0.13308	48.7	0.3324	48.7	1.3456	48.7	2.472
48.8	0.13324	48.8	0.33	48.8	1.346	48.8	2.476
48.9	0.13308	48.9	0.3312	48.9	1.3468	48.9	2.476
49	0.13376	49	0.3316	49	1.3468	49	2.48
49.1	0.13384	49.1	0.3308	49.1	1.348	49.1	2.48
49.2	0.13384	49.2	0.33	49.2	1.3488	49.2	2.484
49.3	0.13404	49.3	0.3296	49.3	1.3492	49.3	2.484
49.4	0.13444	49.4	0.3288	49.4	1.3496	49.4	2.488
49.5	0.13608	49.5	0.3296	49.5	1.35	49.5	2.488
49.6	0.13564	49.6	0.3292	49.6	1.3504	49.6	2.488
49.7	0.13604	49.7	0.328	49.7	1.3508	49.7	2.492
49.8	0.13648	49.8	0.3296	49.8	1.3512	49.8	2.492
49.9	0.13656	49.9	0.3276	49.9	1.352	49.9	2.496
50	0.13696	50	0.3276	50	1.352	50	2.496
50.1	0.13712	50.1	0.328	50.1	1.3528	50.1	2.492
50.2	0.13752	50.2	0.328	50.2	1.3536	50.2	2.496
50.3	0.13808	50.3	0.3268	50.3	1.354	50.3	2.496
50.4	0.13804	50.4	0.3284	50.4	1.354	50.4	2.496
50.5	0.13848	50.5	0.3276	50.5	1.354	50.5	2.496
50.6	0.13956	50.6	0.328	50.6	1.3532	50.6	2.5
50.7	0.1396	50.7	0.3272	50.7	1.3528	50.7	2.5
50.8	0.13936	50.8	0.3276	50.8	1.3388	50.8	2.5
50.9	0.1388	50.9	0.328	50.9	1.0256	50.9	2.496
51	0.13904	51	0.3264	51	0.9536	51	2.432
51.1	0.13864	51.1	0.3268	51.1	0.922	51.1	1.9884
51.2	0.13928	51.2	0.3256	51.2	0.9048	51.2	1.8696
51.3	0.14016	51.3	0.3244	51.3	0.8924	51.3	1.8152
51.4	0.14004	51.4	0.326	51.4	0.8828	51.4	1.7848
51.5	0.14036	51.5	0.3224	51.5	0.876	51.5	1.7628
51.6	0.14056	51.6	0.3916	51.6	0.8692	51.6	1.746
51.7	0.14016	51.7	0.57	51.7	0.864	51.7	1.7324
51.8	0.13852	51.8	0.5576	51.8	0.8596	51.8	1.7208
51.9	0.186	51.9	0.556	51.9	0.8552	51.9	1.7112
52	0.176	52	0.5556	52	0.8508	52	1.7012
52.1	0.169	52.1	0.5568	52.1	0.8468	52.1	1.6936
52.2	0.1646	52.2	0.5576	52.2	0.844	52.2	1.69
52.3	0.1606	52.3	0.5576	52.3	0.8412	52.3	1.6804
52.4	0.15764	52.4	0.558	52.4	0.838	52.4	1.674
52.5	0.1544	52.5	0.558	52.5	0.8348	52.5	1.6684
52.6	0.1512	52.6	0.5592	52.6	0.832	52.6	1.6624
52.7	0.14924	52.7	0.5612	52.7	0.83	52.7	1.6576
52.8	0.14708	52.8	0.562	52.8	0.828	52.8	1.6524
52.9	0.145	52.9	0.5624	52.9	0.826	52.9	1.648
53	0.143	53	0.564	53	0.8244	53	1.6432
53.1	0.14148	53.1	0.5628	53.1	0.822	53.1	1.6388
53.2	0.1398	53.2	0.5644	53.2	0.82	53.2	1.6348
53.3	0.13824	53.3	0.5644	53.3	0.8184	53.3	1.6304
53.4	0.13648	53.4	0.564	53.4	0.8164	53.4	1.6268
53.5	0.13516	53.5	0.5636	53.5	0.8152	53.5	1.6228
53.6	0.13416	53.6	0.5656	53.6	0.814	53.6	1.6196
53.7	0.13304	53.7	0.5668	53.7	0.8124	53.7	1.6156
53.8	0.13172	53.8	0.5664	53.8	0.8108	53.8	1.6116
53.9	0.13064	53.9	0.5672	53.9	0.8096	53.9	1.6092
54	0.12988	54	0.5676	54	0.8084	54	1.6052
54.1	0.1288	54.1	0.568	54.1	0.8068	54.1	1.6024
54.2	0.12756	54.2	0.5676	54.2	0.8056	54.2	1.5988
54.3	0.12692	54.3	0.5684	54.3	0.8044	54.3	1.5964
54.4	0.1264	54.4	0.5688	54.4	0.8032	54.4	1.594
54.5	0.12564	54.5	0.5684	54.5	0.8024	54.5	1.5904
54.6	0.12452	54.6	0.5684	54.6	0.8012	54.6	1.5876
54.7	0.12404	54.7	0.57	54.7	0.8004	54.7	1.5848
54.8	0.1238	54.8	0.5696	54.8	0.7992	54.8	1.582
54.9	0.12312	54.9	0.57	54.9	0.7984	54.9	1.5792
55	0.1224	55	0.5704	55	0.7972	55	1.5776
55.1	0.12184	55.1	0.572	55.1	0.796	55.1	1.5748
55.2	0.12136	55.2	0.5712	55.2	0.7948	55.2	1.5724
55.3	0.12084	55.3	0.5716	55.3	0.794	55.3	1.5696
55.4	0.1206	55.4	0.5716	55.4	0.7936	55.4	1.5672
55.5	0.11992	55.5	0.5728	55.5	0.7924	55.5	1.5644
55.6	0.11954	55.6	0.5732	55.6	0.7916	55.6	1.5624
55.7	0.11917	55.7	0.5732	55.7	0.7912	55.7	1.56
55.8	0.11872	55.8	0.5736	55.8	0.7904	55.8	1.558
55.9	0.11834	55.9	0.574	55.9	0.7892	55.9	1.5556
56	0.11772	56	0.5744	56	0.7884	56	1.5532
56.1	0.11762	56.1	0.5744	56.1	0.7876	56.1	1.5512
56.2	0.11698	56.2	0.574	56.2	0.7868	56.2	1.5484
56.3	0.1165	56.3	0.5756	56.3	0.786	56.3	1.5468
56.4	0.11647	56.4	0.5756	56.4	0.7852	56.4	1.5452
56.5	0.11615	56.5	0.574	56.5	0.7844	56.5	1.5424
56.6	0.11588	56.6	0.5756	56.6	0.784	56.6	1.5408
56.7	0.11568	56.7	0.5752	56.7	0.7832	56.7	1.5388
56.8	0.11534	56.8	0.5768	56.8	0.7824	56.8	1.5372
56.9	0.11501	56.9	0.576	56.9	0.7816	56.9	1.5348
57	0.11484	57	0.5772	57	0.7812	57	1.5332
57.1	0.11459	57.1	0.5764	57.1	0.7804	57.1	1.5312
57.2	0.11455	57.2	0.5772	57.2	0.78	57.2	1.5288
57.3	0.1145	57.3	0.5776	57.3	0.7792	57.3	1.5268
57.4	0.11396	57.4	0.5764	57.4	0.7784	57.4	1.5252
57.5	0.11368	57.5	0.578	57.5	0.778	57.5	1.5236
57.6	0.11345	57.6	0.5784	57.6	0.7772	57.6	1.522
57.7	0.11382	57.7	0.5796	57.7	0.7768	57.7	1.52
57.8	0.11347	57.8	0.5788	57.8	0.7764	57.8	1.5184
57.9	0.11346	57.9	0.5784	57.9	0.7756	57.9	1.5168
58	0.11344	58	0.5788	58	0.7748	58	1.5148
58.1	0.11325	58.1	0.5784	58.1	0.7744	58.1	1.5132
58.2	0.11299	58.2	0.5796	58.2	0.774	58.2	1.5112
58.3	0.11295	58.3	0.5804	58.3	0.7732	58.3	1.5096
58.4	0.11292	58.4	0.5812	58.4	0.7728	58.4	1.508
58.5	0.11301	58.5	0.58	58.5	0.772	58.5	1.5064
58.6	0.11242	58.6	0.58	58.6	0.7716	58.6	1.5048
58.7	0.1124	58.7	0.5808	58.7	0.7712	58.7	1.5028
58.8	0.11232	58.8	0.5804	58.8	0.7704	58.8	1.5016
58.9	0.11244	58.9	0.582	58.9	0.77	58.9	1.5
59	0.11227	59	0.58	59	0.7696	59	1.4984
59.1	0.11201	59.1	0.5808	59.1	0.7692	59.1	1.4972
59.2	0.11175	59.2	0.5824	59.2	0.7684	59.2	1.4948
59.3	0.11177	59.3	0.582	59.3	0.768	59.3	1.4936
59.4	0.11153	59.4	0.5824	59.4	0.7676	59.4	1.4928
59.5	0.11171	59.5	0.5824	59.5	0.7668	59.5	1.4908
59.6	0.11165	59.6	0.5832	59.6	0.7668	59.6	1.4892
59.7	0.11158	59.7	0.5828	59.7	0.766	59.7	1.4876
59.8	0.11153	59.8	0.5828	59.8	0.7656	59.8	1.4864
59.9	0.11139	59.9	0.5832	59.9	0.7652	59.9	1.4848
60	0.1115	60	0.584	60	0.7648	60	1.4836
60.1	0.11156	60.1	0.5848	60.1	0.764	60.1	1.4812
60.2	0.11121	60.2	0.5844	60.2	0.764	60.2	1.48
60.3	0.11145	60.3	0.584	60.3	0.7632	60.3	1.4784
60.4	0.11165	60.4	0.5836	60.4	0.7628	60.4	1.4776
60.5	0.1117	60.5	0.5844	60.5	0.7624	60.5	1.476
60.6	0.11157	60.6	0.5852	60.6	0.762	60.6	1.474
60.7	0.11102	60.7	0.5852	60.7	0.7616	60.7	1.4672
60.8	0.11036	60.8	0.5852	60.8	0.7612	60.8	1.496
60.9	0.10866	60.9	0.586	60.9	0.7608	60.9	1.4664
61	0.09168	61	0.5844	61	0.7604	61	1.764
61.1	0.07282	61.1	0.586	61.1	0.7596	61.1	2.0496
61.2	0.0723	61.2	0.5872	61.2	0.7596	61.2	2.1232
61.3	0.07232	61.3	0.586	61.3	0.7592	61.3	2.1636
61.4	0.07338	61.4	0.586	61.4	0.7588	61.4	2.1924
61.5	0.07251	61.5	0.5872	61.5	0.758	61.5	2.212
61.6	0.07663	61.6	0.5872	61.6	0.758	61.6	2.2284
61.7	0.07781	61.7	0.5864	61.7	0.7564	61.7	2.2428
61.8	0.07868	61.8	0.5836	61.8	1.0972	61.8	2.2552
61.9	0.07944	61.9	0.5176	61.9	1.1744	61.9	2.266
62	0.08025	62	0.3684	62	1.206	62	2.276
62.1	0.08216	62.1	0.3676	62.1	1.2236	62.1	2.2848
62.2	0.08208	62.2	0.3644	62.2	1.2364	62.2	2.2924
62.3	0.08316	62.3	0.3632	62.3	1.2456	62.3	2.3
62.4	0.0843	62.4	0.3628	62.4	1.2532	62.4	2.3064
62.5	0.08506	62.5	0.3628	62.5	1.26	62.5	2.3128
62.6	0.08646	62.6	0.3612	62.6	1.2652	62.6	2.3196
62.7	0.08767	62.7	0.3604	62.7	1.27	62.7	2.3252
62.8	0.08755	62.8	0.3592	62.8	1.2744	62.8	2.3308
62.9	0.08821	62.9	0.3612	62.9	1.278	62.9	2.336
63	0.0885	63	0.3596	63	1.282	63	2.3412
63.1	0.09018	63.1	0.3584	63.1	1.2848	63.1	2.3456
63.2	0.09194	63.2	0.3572	63.2	1.288	63.2	2.35
63.3	0.09161	63.3	0.3572	63.3	1.2912	63.3	2.3548
63.4	0.09176	63.4	0.3548	63.4	1.2936	63.4	2.3588
63.5	0.09268	63.5	0.356	63.5	1.296	63.5	2.364
63.6	0.09363	63.6	0.3548	63.6	1.2988	63.6	2.368
63.7	0.09526	63.7	0.354	63.7	1.3004	63.7	2.372
63.8	0.09568	63.8	0.3544	63.8	1.3028	63.8	2.372
63.9	0.09682	63.9	0.354	63.9	1.3048	63.9	2.376
64	0.09668	64	0.3528	64	1.3064	64	2.38
64.1	0.09726	64.1	0.3516	64.1	1.3088	64.1	2.384
64.2	0.09852	64.2	0.3524	64.2	1.3104	64.2	2.388
64.3	0.09846	64.3	0.3528	64.3	1.312	64.3	2.388
64.4	0.09908	64.4	0.3512	64.4	1.3136	64.4	2.392
64.5	0.10062	64.5	0.3508	64.5	1.3152	64.5	2.396
64.6	0.1016	64.6	0.3508	64.6	1.3168	64.6	2.396
64.7	0.10096	64.7	0.35	64.7	1.3184	64.7	2.4
64.8	0.10162	64.8	0.3512	64.8	1.3196	64.8	2.404
64.9	0.10238	64.9	0.3504	64.9	1.3212	64.9	2.404
65	0.10334	65	0.35	65	1.3224	65	2.408
65.1	0.10385	65.1	0.3492	65.1	1.3236	65.1	2.412
65.2	0.10387	65.2	0.3488	65.2	1.3248	65.2	2.412
65.3	0.1045	65.3	0.3484	65.3	1.3256	65.3	2.416
65.4	0.10547	65.4	0.3488	65.4	1.3272	65.4	2.42
65.5	0.10572	65.5	0.3488	65.5	1.3284	65.5	2.42
65.6	0.10656	65.6	0.3484	65.6	1.3296	65.6	2.424
65.7	0.10686	65.7	0.346	65.7	1.3308	65.7	2.424
65.8	0.10766	65.8	0.4108	65.8	1.332	65.8	2.428
65.9	0.10763	65.9	0.3328	65.9	1.3328	65.9	2.428
66	0.10892	66	0.3464	66	1.334	66	2.432
66.1	0.10934	66.1	0.3456	66.1	1.3348	66.1	2.432
66.2	0.10929	66.2	0.3476	66.2	1.336	66.2	2.436
66.3	0.11	66.3	0.346	66.3	1.3368	66.3	2.436
66.4	0.11029	66.4	0.3452	66.4	1.338	66.4	2.44
66.5	0.11068	66.5	0.3456	66.5	1.3388	66.5	2.44
66.6	0.11112	66.6	0.3464	66.6	1.3396	66.6	2.444
66.7	0.11159	66.7	0.3452	66.7	1.3404	66.7	2.444
66.8	0.11168	66.8	0.344	66.8	1.3416	66.8	2.448
66.9	0.11267	66.9	0.3444	66.9	1.3424	66.9	2.448
67	0.11282	67	0.3452	67	1.3432	67	2.448
67.1	0.1131	67.1	0.3452	67.1	1.344	67.1	2.452
67.2	0.11376	67.2	0.3444	67.2	1.3448	67.2	2.452
67.3	0.11406	67.3	0.3428	67.3	1.3456	67.3	2.456
67.4	0.11494	67.4	0.344	67.4	1.3464	67.4	2.456
67.5	0.11492	67.5	0.3428	67.5	1.3472	67.5	2.456
67.6	0.11534	67.6	0.3448	67.6	1.3484	67.6	2.46
67.7	0.11588	67.7	0.3416	67.7	1.3492	67.7	2.46
67.8	0.11622	67.8	0.3428	67.8	1.35	67.8	2.464
67.9	0.11717	67.9	0.3424	67.9	1.3508	67.9	2.464
68	0.11732	68	0.342	68	1.3516	68	2.464
68.1	0.1169	68.1	0.3428	68.1	1.3524	68.1	2.468
68.2	0.118	68.2	0.3416	68.2	1.3524	68.2	2.468
68.3	0.11912	68.3	0.3412	68.3	1.3536	68.3	2.468
68.4	0.119	68.4	0.3428	68.4	1.3548	68.4	2.472
68.5	0.11878	68.5	0.34	68.5	1.3552	68.5	2.472
68.6	0.11916	68.6	0.3416	68.6	1.3552	68.6	2.472
68.7	0.1202	68.7	0.342	68.7	1.356	68.7	2.476
68.8	0.12004	68.8	0.3412	68.8	1.3564	68.8	2.476
68.9	0.11924	68.9	0.3408	68.9	1.3572	68.9	2.476
69	0.12052	69	0.3404	69	1.358	69	2.48
69.1	0.12028	69.1	0.3404	69.1	1.3584	69.1	2.48
69.2	0.12072	69.2	0.34	69.2	1.3596	69.2	2.48
69.3	0.12092	69.3	0.3408	69.3	1.3604	69.3	2.484
69.4	0.12088	69.4	0.3396	69.4	1.3608	69.4	2.484
69.5	0.12164	69.5	0.3404	69.5	1.3616	69.5	2.484
69.6	0.12184	69.6	0.3392	69.6	1.362	69.6	2.484
69.7	0.12112	69.7	0.3404	69.7	1.3628	69.7	2.488
69.8	0.12224	69.8	0.3404	69.8	1.3636	69.8	2.488
69.9	0.1226	69.9	0.3396	69.9	1.3632	69.9	2.488
70	0.12348	70	0.3392	70	1.3632	70	2.492
70.1	0.12316	70.1	0.3392	70.1	1.3632	70.1	2.492
70.2	0.1236	70.2	0.3396	70.2	1.3512	70.2	2.492
70.3	0.12416	70.3	0.3392	70.3	1.0448	70.3	2.492
70.4	0.1246	70.4	0.338	70.4	0.9684	70.4	2.496
70.5	0.12516	70.5	0.3384	70.5	0.9376	70.5	2.496
70.6	0.12468	70.6	0.3388	70.6	0.9196	70.6	2.496
70.7	0.1248	70.7	0.338	70.7	0.9088	70.7	2.5
70.8	0.12496	70.8	0.3376	70.8	0.8964	70.8	2.496
70.9	0.12472	70.9	0.3376	70.9	0.8896	70.9	2.496
71	0.12524	71	0.3384	71	0.8832	71	2.2392
71.1	0.12648	71.1	0.338	71.1	0.8776	71.1	1.9348
71.2	0.1256	71.2	0.338	71.2	0.8732	71.2	1.8512
71.3	0.12652	71.3	0.338	71.3	0.8692	71.3	1.8092
71.4	0.12704	71.4	0.336	71.4	0.8652	71.4	1.7832
71.5	0.12708	71.5	0.3376	71.5	0.8616	71.5	1.7632
71.6	0.12732	71.6	0.3364	71.6	0.8584	71.6	1.7488
71.7	0.1274	71.7	0.336	71.7	0.8556	71.7	1.736
71.8	0.12764	71.8	0.3344	71.8	0.8524	71.8	1.7256
71.9	0.12768	71.9	0.334	71.9	0.8492	71.9	1.7168
72	0.12812	72	0.3324	72	0.8472	72	1.7076
72.1	0.12792	72.1	0.578	72.1	0.8448	72.1	1.7004
72.2	0.12704	72.2	0.5688	72.2	0.8428	72.2	1.6936
72.3	0.12572	72.3	0.5644	72.3	0.8408	72.3	1.6868
72.4	0.17148	72.4	0.5644	72.4	0.8388	72.4	1.6812
72.5	0.1622	72.5	0.5648	72.5	0.8372	72.5	1.6752
72.6	0.15524	72.6	0.5648	72.6	0.8352	72.6	1.6704
72.7	0.1504	72.7	0.5672	72.7	0.8336	72.7	1.6652
72.8	0.14592	72.8	0.5676	72.8	0.832	72.8	1.6604
72.9	0.14224	72.9	0.5676	72.9	0.8352	72.9	1.6564
73	0.13904	73	0.5688	73	0.838	73	1.652
73.1	0.13624	73.1	0.5684	73.1	0.838	73.1	1.6476
73.2	0.13368	73.2	0.5696	73.2	0.8352	73.2	1.644
73.3	0.13072	73.3	0.5708	73.3	0.832	73.3	1.64
73.4	0.12908	73.4	0.572	73.4	0.8304	73.4	1.6364
73.5	0.12688	73.5	0.5708	73.5	0.8288	73.5	1.6328
73.6	0.125	73.6	0.5728	73.6	0.8292	73.6	1.6284
73.7	0.12336	73.7	0.572	73.7	0.8268	73.7	1.6256
73.8	0.1214	73.8	0.5744	73.8	0.8252	73.8	1.622
73.9	0.12012	73.9	0.5748	73.9	0.824	73.9	1.6188
74	0.11837	74	0.5748	74	0.8224	74	1.616
74.1	0.11697	74.1	0.5748	74.1	0.8208	74.1	1.6124
74.2	0.11594	74.2	0.5748	74.2	0.8196	74.2	1.61
74.3	0.11464	74.3	0.5756	74.3	0.8184	74.3	1.6072
74.4	0.11334	74.4	0.5768	74.4	0.8172	74.4	1.604
74.5	0.11216	74.5	0.5764	74.5	0.8168	74.5	1.6012
74.6	0.11132	74.6	0.5776	74.6	0.8156	74.6	1.5988
74.7	0.11029	74.7	0.5776	74.7	0.8148	74.7	1.596
74.8	0.10961	74.8	0.5784	74.8	0.814	74.8	1.5928
74.9	0.10858	74.9	0.5792	74.9	0.8128	74.9	1.5912
75	0.10792	75	0.5792	75	0.812	75	1.5876
75.1	0.10726	75.1	0.5796	75.1	0.8108	75.1	1.586
75.2	0.10645	75.2	0.5796	75.2	0.8096	75.2	1.5832
75.3	0.10601	75.3	0.5796	75.3	0.8088	75.3	1.5812
75.4	0.10505	75.4	0.5808	75.4	0.8076	75.4	1.5784
75.5	0.10457	75.5	0.5808	75.5	0.8072	75.5	1.5764
75.6	0.1044	75.6	0.5804	75.6	0.8064	75.6	1.5748
75.7	0.10401	75.7	0.582	75.7	0.8056	75.7	1.572
75.8	0.1033	75.8	0.5828	75.8	0.8048	75.8	1.57
75.9	0.1018	75.9	0.5828	75.9	0.804	75.9	1.5672
76	0.10208	76	0.5828	76	0.8032	76	1.5656
76.1	0.10172	76.1	0.5828	76.1	0.8028	76.1	1.5636
76.2	0.10124	76.2	0.5832	76.2	0.802	76.2	1.562
76.3	0.10078	76.3	0.5832	76.3	0.8012	76.3	1.5584
76.4	0.10208	76.4	0.5832	76.4	0.8004	76.4	1.5568
76.5	0.09842	76.5	0.584	76.5	0.8	76.5	1.5548
76.6	0.09943	76.6	0.584	76.6	0.7992	76.6	1.5524
76.7	0.09906	76.7	0.584	76.7	0.7984	76.7	1.5508
76.8	0.09917	76.8	0.5856	76.8	0.798	76.8	1.5496
76.9	0.09892	76.9	0.586	76.9	0.7972	76.9	1.5472
77	0.0978	77	0.5856	77	0.7964	77	1.5456
77.1	0.09788	77.1	0.5864	77.1	0.7956	77.1	1.5436
77.2	0.09781	77.2	0.5876	77.2	0.7952	77.2	1.5412
77.3	0.09763	77.3	0.5856	77.3	0.7944	77.3	1.54
77.4	0.09732	77.4	0.588	77.4	0.794	77.4	1.538
77.5	0.09693	77.5	0.588	77.5	0.7936	77.5	1.5368
77.6	0.09684	77.6	0.5868	77.6	0.7932	77.6	1.5344
77.7	0.09694	77.7	0.5876	77.7	0.7924	77.7	1.5332
77.8	0.09628	77.8	0.5884	77.8	0.792	77.8	1.5312
77.9	0.09627	77.9	0.588	77.9	0.7912	77.9	1.53
78	0.09588	78	0.588	78	0.79	78	1.5284
78.1	0.09594	78.1	0.5884	78.1	0.7888	78.1	1.5264
78.2	0.09575	78.2	0.5892	78.2	0.8628	78.2	1.5244
78.3	0.09545	78.3	0.59	78.3	1.1584	78.3	1.5236
78.4	0.09539	78.4	0.59	78.4	1.2112	78.4	1.5212
78.5	0.09508	78.5	0.5892	78.5	1.2368	78.5	1.5196
78.6	0.09517	78.6	0.5892	78.6	1.2524	78.6	1.5184
78.7	0.09516	78.7	0.5908	78.7	1.264	78.7	1.5172
78.8	0.09462	78.8	0.5904	78.8	1.2744	78.8	1.5148
78.9	0.09506	78.9	0.5916	78.9	1.2816	78.9	1.5144
79	0.09521	79	0.5908	79	1.2872	79	1.512
79.1	0.09503	79.1	0.5912	79.1	1.2916	79.1	1.5112
79.2	0.0947	79.2	0.5936	79.2	1.2956	79.2	1.5096
79.3	0.09457	79.3	0.5924	79.3	1.2996	79.3	1.5072
79.4	0.09454	79.4	0.5916	79.4	1.3028	79.4	1.5064
79.5	0.09449	79.5	0.5912	79.5	1.3064	79.5	1.5048
79.6	0.09403	79.6	0.5928	79.6	1.3096	79.6	1.504
79.7	0.09416	79.7	0.5932	79.7	1.312	79.7	1.502
79.8	0.09434	79.8	0.5924	79.8	1.3148	79.8	1.5
79.9	0.09396	79.9	0.5932	79.9	1.3168	79.9	1.4988
80	0.09382	80	0.5932	80	1.3192	80	1.4976
80.1	0.09371	80.1	0.5936	80.1	1.3216	80.1	1.496
80.2	0.09396	80.2	0.594	80.2	1.324	80.2	1.4952
80.3	0.09408	80.3	0.5944	80.3	1.3256	80.3	1.4928
80.4	0.09395	80.4	0.5936	80.4	1.3276	80.4	1.4924
80.5	0.09392	80.5	0.596	80.5	1.3296	80.5	1.4912
80.6	0.09394	80.6	0.5944	80.6	1.3308	80.6	1.4896
80.7	0.09418	80.7	0.5964	80.7	1.3328	80.7	1.4884
80.8	0.09429	80.8	0.5956	80.8	1.3344	80.8	1.4864
80.9	0.09409	80.9	0.5964	80.9	1.336	80.9	1.4852
81	0.09386	81	0.596	81	1.3372	81	1.4844
81.1	0.09369	81.1	0.596	81.1	1.3384	81.1	1.4832
81.2	0.09409	81.2	0.596	81.2	1.3396	81.2	1.482
81.3	0.0938	81.3	0.5976	81.3	1.3412	81.3	1.4804
81.4	0.0943	81.4	0.596	81.4	1.3424	81.4	1.4792
81.5	0.09433	81.5	0.5948	81.5	1.3436	81.5	1.478
81.6	0.09402	81.6	0.5936	81.6	1.3452	81.6	1.4768
81.7	0.09411	81.7	0.4024	81.7	1.346	81.7	1.476
81.8	0.09387	81.8	0.3776	81.8	1.3472	81.8	1.474
81.9	0.09404	81.9	0.3792	81.9	1.348	81.9	1.4736
82	0.0935	82	0.378	82	1.3484	82	1.472
82.1	0.09197	82.1	0.3768	82.1	1.3492	82.1	1.4708
82.2	0.09054	82.2	0.3736	82.2	1.35	82.2	1.4696
82.3	0.06734	82.3	0.374	82.3	1.3508	82.3	1.4684
82.4	0.055	82.4	0.3728	82.4	1.3516	82.4	1.4672
82.5	0.0552	82.5	0.3704	82.5	1.3528	82.5	1.466
82.6	0.05677	82.6	0.3728	82.6	1.3536	82.6	1.4648
82.7	0.05748	82.7	0.3704	82.7	1.3544	82.7	1.464
82.8	0.05912	82.8	0.37	82.8	1.3552	82.8	1.4628
82.9	0.05928	82.9	0.3696	82.9	1.356	82.9	1.462
83	0.06058	83	0.3688	83	1.3568	83	1.4608
83.1	0.06361	83.1	0.3676	83.1	1.3576	83.1	1.4596
83.2	0.06362	83.2	0.3692	83.2	1.3584	83.2	1.458
83.3	0.06522	83.3	0.366	83.3	1.3592	83.3	1.4576
83.4	0.06538	83.4	0.3676	83.4	1.3596	83.4	1.4564
83.5	0.06693	83.5	0.366	83.5	1.3604	83.5	1.4556
83.6	0.06837	83.6	0.3656	83.6	1.3612	83.6	1.454
83.7	0.06838	83.7	0.3656	83.7	1.362	83.7	1.4532
83.8	0.07005	83.8	0.3656	83.8	1.3628	83.8	1.452
83.9	0.07106	83.9	0.3648	83.9	1.3636	83.9	1.4508
84	0.07213	84	0.3648	84	1.364	84	1.4476
84.1	0.07293	84.1	0.364	84.1	1.3648	84.1	1.4576
84.2	0.0735	84.2	0.3644	84.2	1.3656	84.2	1.9464
84.3	0.07508	84.3	0.3632	84.3	1.3664	84.3	2.0596
84.4	0.07611	84.4	0.3628	84.4	1.3672	84.4	2.1136
84.5	0.07628	84.5	0.3636	84.5	1.368	84.5	2.148
84.6	0.0775	84.6	0.3624	84.6	1.3684	84.6	2.1712
84.7	0.07804	84.7	0.362	84.7	1.3688	84.7	2.1908
84.8	0.07902	84.8	0.362	84.8	1.3692	84.8	2.2056
84.9	0.08005	84.9	0.3616	84.9	1.37	84.9	2.2188
85	0.08033	85	0.3608	85	1.3708	85	2.2316
85.1	0.08162	85.1	0.3604	85.1	1.3712	85.1	2.242
85.2	0.08171	85.2	0.3616	85.2	1.3716	85.2	2.2516
85.3	0.08271	85.3	0.3604	85.3	1.372	85.3	2.2596
85.4	0.08317	85.4	0.3608	85.4	1.3728	85.4	2.2684
85.5	0.08347	85.5	0.36	85.5	1.3732	85.5	2.2768
85.6	0.08507	85.6	0.3604	85.6	1.374	85.6	2.2828
85.7	0.08533	85.7	0.36	85.7	1.3744	85.7	2.2888
85.8	0.08632	85.8	0.3588	85.8	1.3744	85.8	2.2952
85.9	0.08713	85.9	0.36	85.9	1.3748	85.9	2.3012
86	0.08728	86	0.3584	86	1.3752	86	2.306
86.1	0.08838	86.1	0.3592	86.1	1.3756	86.1	2.3116
86.2	0.08885	86.2	0.3588	86.2	1.376	86.2	2.3164
86.3	0.08927	86.3	0.3576	86.3	1.3768	86.3	2.3216
86.4	0.09029	86.4	0.3576	86.4	1.3772	86.4	2.3256
86.5	0.09031	86.5	0.3576	86.5	1.3776	86.5	2.3308
86.6	0.0912	86.6	0.3572	86.6	1.378	86.6	2.3348
86.7	0.0916	86.7	0.3572	86.7	1.3792	86.7	2.3392
86.8	0.09213	86.8	0.3568	86.8	1.3796	86.8	2.3432
86.9	0.09284	86.9	0.3572	86.9	1.3804	86.9	2.3468
87	0.09298	87	0.3568	87	1.3804	87	2.3512
87.1	0.09385	87.1	0.356	87.1	1.3812	87.1	2.354
87.2	0.09411	87.2	0.3568	87.2	1.3816	87.2	2.358
87.3	0.09484	87.3	0.3556	87.3	1.3824	87.3	2.36
87.4	0.0954	87.4	0.356	87.4	1.3828	87.4	2.364
87.5	0.09577	87.5	0.356	87.5	1.3828	87.5	2.368
87.6	0.09637	87.6	0.356	87.6	1.3836	87.6	2.368
87.7	0.09715	87.7	0.3544	87.7	1.3844	87.7	2.372
87.8	0.09674	87.8	0.3548	87.8	1.3844	87.8	2.376
87.9	0.09766	87.9	0.3552	87.9	1.3848	87.9	2.38
88	0.09828	88	0.3552	88	1.3856	88	2.38
88.1	0.09866	88.1	0.3536	88.1	1.3856	88.1	2.384
88.2	0.09902	88.2	0.3532	88.2	1.386	88.2	2.388
88.3	0.10033	88.3	0.3552	88.3	1.3864	88.3	2.388
88.4	0.09988	88.4	0.3536	88.4	1.3864	88.4	2.392
88.5	0.09974	88.5	0.354	88.5	1.3868	88.5	2.396
88.6	0.10066	88.6	0.3544	88.6	1.3876	88.6	2.396
88.7	0.10127	88.7	0.3544	88.7	1.3892	88.7	2.4
88.8	0.10171	88.8	0.3532	88.8	1.3896	88.8	2.4
88.9	0.10228	88.9	0.3528	88.9	1.3892	88.9	2.404
89	0.1024	89	0.3532	89	1.3888	89	2.408
89.1	0.10299	89.1	0.3536	89.1	1.3888	89.1	2.408
89.2	0.10336	89.2	0.3532	89.2	1.3904	89.2	2.412
89.3	0.10375	89.3	0.3532	89.3	1.3908	89.3	2.412
89.4	0.10444	89.4	0.3532	89.4	1.3744	89.4	2.416
89.5	0.10469	89.5	0.3516	89.5	1.1196	89.5	2.416
89.6	0.1049	89.6	0.3516	89.6	1.0132	89.6	2.42
89.7	0.10509	89.7	0.3524	89.7	0.9772	89.7	2.42
89.8	0.10518	89.8	0.352	89.8	0.958	89.8	2.424
89.9	0.10558	89.9	0.3516	89.9	0.9448	89.9	2.424
90	0.10601	90	0.3512	90	0.9348	90	2.428
90.1	0.10652	90.1	0.3528	90.1	0.9272	90.1	2.428
90.2	0.10675	90.2	0.3488	90.2	0.9208	90.2	2.432
90.3	0.1068	90.3	0.3512	90.3	0.9152	90.3	2.432
90.4	0.10744	90.4	0.3524	90.4	0.91	90.4	2.436
90.5	0.10784	90.5	0.3512	90.5	0.906	90.5	2.436
90.6	0.10817	90.6	0.3504	90.6	0.902	90.6	2.436
90.7	0.10897	90.7	0.35	90.7	0.8984	90.7	2.436
90.8	0.10878	90.8	0.35	90.8	0.8948	90.8	2.436
90.9	0.10918	90.9	0.3516	90.9	0.8912	90.9	2.25
91	0.10969	91	0.3508	91	0.8884	91	1.8964
91.1	0.10975	91.1	0.3504	91.1	0.8856	91.1	1.8048
91.2	0.10988	91.2	0.3508	91.2	0.8836	91.2	1.7592
91.3	0.11092	91.3	0.35	91.3	0.882	91.3	1.7332
91.4	0.11064	91.4	0.3508	91.4	0.88	91.4	1.7136
91.5	0.1116	91.5	0.3504	91.5	0.878	91.5	1.6988
91.6	0.11161	91.6	0.3504	91.6	0.8752	91.6	1.6868
91.7	0.10989	91.7	0.35	91.7	0.8732	91.7	1.676
91.8	0.1081	91.8	0.35	91.8	0.8712	91.8	1.6676
91.9	0.14708	91.9	0.3496	91.9	0.8696	91.9	1.6596
92	0.14732	92	0.3496	92	0.8676	92	1.6524
92.1	0.13852	92.1	0.3496	92.1	0.8664	92.1	1.6464
92.2	0.1338	92.2	0.3504	92.2	0.8648	92.2	1.6396
92.3	0.1296	92.3	0.3496	92.3	0.8636	92.3	1.6348
92.4	0.12568	92.4	0.3496	92.4	0.862	92.4	1.6292
92.5	0.12304	92.5	0.3492	92.5	0.8608	92.5	1.624
92.6	0.11998	92.6	0.35	92.6	0.8592	92.6	1.6192
92.7	0.11766	92.7	0.348	92.7	0.858	92.7	1.6152
92.8	0.11562	92.8	0.3488	92.8	0.8568	92.8	1.6104
92.9	0.1131	92.9	0.35	92.9	0.8556	92.9	1.606
93	0.11171	93	0.3484	93	0.8544	93	1.6024
93.1	0.10983	93.1	0.3496	93.1	0.8528	93.1	1.5988
93.2	0.10789	93.2	0.348	93.2	0.8516	93.2	1.5952
93.3	0.10683	93.3	0.3484	93.3	0.8504	93.3	1.5924
93.4	0.10516	93.4	0.3472	93.4	0.8496	93.4	1.5884
93.5	0.10394	93.5	0.3484	93.5	0.8484	93.5	1.5852
93.6	0.10275	93.6	0.3496	93.6	0.8472	93.6	1.5832
93.7	0.10183	93.7	0.348	93.7	0.8464	93.7	1.5796
93.8	0.10105	93.8	0.3492	93.8	0.8456	93.8	1.5768
93.9	0.09995	93.9	0.348	93.9	0.8444	93.9	1.574
94	0.0992	94	0.3476	94	0.8436	94	1.5708
94.1	0.09824	94.1	0.3464	94.1	0.8424	94.1	1.5688
94.2	0.09729	94.2	0.3476	94.2	0.842	94.2	1.5652
94.3	0.09686	94.3	0.3484	94.3	0.8408	94.3	1.5628
94.4	0.09594	94.4	0.3472	94.4	0.84	94.4	1.5604
94.5	0.09509	94.5	0.3476	94.5	0.8392	94.5	1.558
94.6	0.0943	94.6	0.3484	94.6	0.8384	94.6	1.5552
94.7	0.09367	94.7	0.3468	94.7	0.8376	94.7	1.5536
94.8	0.093	94.8	0.3452	94.8	0.8368	94.8	1.5508
94.9	0.09236	94.9	0.3476	94.9	0.836	94.9	1.5492
95	0.09186	95	0.3464	95	0.8352	95	1.5468
95.1	0.09131	95.1	0.3464	95.1	0.8344	95.1	1.544
95.2	0.09077	95.2	0.3464	95.2	0.8336	95.2	1.5424
95.3	0.09039	95.3	0.3468	95.3	0.8332	95.3	1.5404
95.4	0.08962	95.4	0.3468	95.4	0.8324	95.4	1.5384
95.5	0.08963	95.5	0.3464	95.5	0.8316	95.5	1.536
95.6	0.08889	95.6	0.3464	95.6	0.8308	95.6	1.534
95.7	0.08876	95.7	0.3464	95.7	0.83	95.7	1.5324
95.8	0.08844	95.8	0.346	95.8	0.8296	95.8	1.5304
95.9	0.0887	95.9	0.3468	95.9	0.8288	95.9	1.5284
96	0.08718	96	0.3464	96	0.828	96	1.5268
96.1	0.08782	96.1	0.3468	96.1	0.8276	96.1	1.5252
96.2	0.08769	96.2	0.346	96.2	0.8268	96.2	1.5236
96.3	0.08759	96.3	0.3464	96.3	0.8264	96.3	1.5216
96.4	0.08727	96.4	0.3452	96.4	0.8256	96.4	1.5196
96.5	0.08688	96.5	0.3452	96.5	0.8248	96.5	1.5176
96.6	0.08692	96.6	0.3464	96.6	0.8244	96.6	1.516
96.7	0.08681	96.7	0.3452	96.7	0.8236	96.7	1.5148
96.8	0.08652	96.8	0.3456	96.8	0.8232	96.8	1.5132
96.9	0.08598	96.9	0.3456	96.9	0.8228	96.9	1.5116
97	0.0858	97	0.346	97	0.822	97	1.5096
97.1	0.08586	97.1	0.3448	97.1	0.8212	97.1	1.508
97.2	0.08556	97.2	0.3444	97.2	0.8208	97.2	1.5072
97.3	0.08518	97.3	0.346	97.3	0.8204	97.3	1.5052
97.4	0.08534	97.4	0.3456	97.4	0.8196	97.4	1.504
97.5	0.08504	97.5	0.3436	97.5	0.8192	97.5	1.5016
97.6	0.08525	97.6	0.3452	97.6	0.8184	97.6	1.5004
97.7	0.08461	97.7	0.3448	97.7	0.8184	97.7	1.4988
97.8	0.085	97.8	0.344	97.8	0.8176	97.8	1.498
97.9	0.08484	97.9	0.3448	97.9	0.8172	97.9	1.4956
98	0.08455	98	0.3456	98	0.8168	98	1.4944
98.1	0.08442	98.1	0.344	98.1	0.816	98.1	1.4932
98.2	0.08482	98.2	0.3436	98.2	0.8156	98.2	1.492
98.3	0.08381	98.3	0.3444	98.3	0.8152	98.3	1.4904
98.4	0.08405	98.4	0.3448	98.4	0.8144	98.4	1.4896
98.5	0.0843	98.5	0.3436	98.5	0.814	98.5	1.486
98.6	0.08429	98.6	0.3444	98.6	0.8136	98.6	1.4868
98.7	0.08434	98.7	0.3448	98.7	0.8132	98.7	1.4852
98.8	0.08408	98.8	0.3448	98.8	0.8128	98.8	1.484
98.9	0.08452	98.9	0.3428	98.9	0.812	98.9	1.4828
99	0.08444	99	0.3452	99	0.8116	99	1.4808
99.1	0.08446	99.1	0.3444	99.1	0.8112	99.1	1.48
99.2	0.08429	99.2	0.344	99.2	0.8108	99.2	1.4784
99.3	0.08442	99.3	0.3444	99.3	0.8104	99.3	1.4776
99.4	0.08463	99.4	0.3444	99.4	0.8096	99.4	1.4764
99.5	0.08442	99.5	0.3436	99.5	0.8096	99.5	1.4752
99.6	0.0844	99.6	0.344	99.6	0.8088	99.6	1.474
99.7	0.0844	99.7	0.3448	99.7	0.808	99.7	1.4728
99.8	0.08443	99.8	0.3432	99.8	0.8072	99.8	1.4716
99.9	0.08472	99.9	0.3444	99.9	0.8064	99.9	1.47
100	0.08427	100	0.3436	100	0.8352	100	1.4696
100.1	0.08425	100.1	0.3436	100.1	1.1564	100.1	1.4676
100.2	0.08422	100.2	0.344	100.2	1.2176	100.2	1.4672
100.3	0.08452	100.3	0.3424	100.3	1.2452	100.3	1.466
100.4	0.08436	100.4	0.3424	100.4	1.2612	100.4	1.4648
100.5	0.08397	100.5	0.3432	100.5	1.2728	100.5	1.4636
100.6	0.08414	100.6	0.3436	100.6	1.2816	100.6	1.4624
100.7	0.08419	100.7	0.3436	100.7	1.2888	100.7	1.4596
100.8	0.08452	100.8	0.3424	100.8	1.2948	100.8	1.4548
100.9	0.08459	100.9	0.342	100.9	1.2996	100.9	1.944
101	0.08452	101	0.3432	101	1.3048	101	2.064
101.1	0.08468	101.1	0.3404	101.1	1.3088	101.1	2.1204
101.2	0.0846	101.2	0.342	101.2	1.3128	101.2	2.1548
101.3	0.08461	101.3	0.5828	101.3	1.316	101.3	2.1788
101.4	0.08476	101.4	0.5752	101.4	1.3188	101.4	2.198
101.5	0.08508	101.5	0.5708	101.5	1.3216	101.5	2.2128
101.6	0.08484	101.6	0.5708	101.6	1.3244	101.6	2.2264
101.7	0.0841	101.7	0.5708	101.7	1.3272	101.7	2.238
101.8	0.08111	101.8	0.572	101.8	1.3292	101.8	2.2484
101.9	0.07266	101.9	0.5736	101.9	1.3312	101.9	2.258
102	0.04905	102	0.574	102	1.3336	102	2.2664
102.1	0.04731	102.1	0.5756	102.1	1.3352	102.1	2.2744
102.2	0.04977	102.2	0.5748	102.2	1.3372	102.2	2.282
102.3	0.0495	102.3	0.5772	102.3	1.3396	102.3	2.2888
102.4	0.04798	102.4	0.5772	102.4	1.3412	102.4	2.2948
102.5	0.05221	102.5	0.578	102.5	1.3428	102.5	2.3
102.6	0.05116	102.6	0.578	102.6	1.3444	102.6	2.3056
102.7	0.0525	102.7	0.5784	102.7	1.346	102.7	2.3116
102.8	0.05573	102.8	0.5804	102.8	1.3476	102.8	2.3168
102.9	0.05541	102.9	0.5788	102.9	1.3484	102.9	2.3212
103	0.05717	103	0.5808	103	1.35	103	2.326
103.1	0.05779	103.1	0.582	103.1	1.3516	103.1	2.33
103.2	0.05844	103.2	0.5816	103.2	1.3528	103.2	2.334
103.3	0.06075	103.3	0.5824	103.3	1.354	103.3	2.3384
103.4	0.05991	103.4	0.582	103.4	1.3552	103.4	2.3408
103.5	0.06258	103.5	0.5832	103.5	1.3564	103.5	2.3444
103.6	0.06343	103.6	0.584	103.6	1.358	103.6	2.348
103.7	0.06311	103.7	0.5844	103.7	1.3588	103.7	2.352
103.8	0.06529	103.8	0.5864	103.8	1.36	103.8	2.354
103.9	0.0658	103.9	0.5844	103.9	1.3608	103.9	2.358
104	0.06666	104	0.5864	104	1.3616	104	2.36
104.1	0.06748	104.1	0.5864	104.1	1.3632	104.1	2.364
104.2	0.06892	104.2	0.5872	104.2	1.364	104.2	2.368
104.3	0.06976	104.3	0.5888	104.3	1.3648	104.3	2.368
104.4	0.07003	104.4	0.588	104.4	1.366	104.4	2.372
104.5	0.07066	104.5	0.5872	104.5	1.3668	104.5	2.376
104.6	0.07185	104.6	0.588	104.6	1.3676	104.6	2.376
104.7	0.0729	104.7	0.5888	104.7	1.3688	104.7	2.38
104.8	0.07406	104.8	0.5904	104.8	1.3692	104.8	2.384
104.9	0.07415	104.9	0.5896	104.9	1.3704	104.9	2.384
105	0.07487	105	0.5912	105	1.3716	105	2.388
105.1	0.07636	105.1	0.59	105.1	1.372	105.1	2.392
105.2	0.07614	105.2	0.5904	105.2	1.3728	105.2	2.392
105.3	0.07652	105.3	0.5912	105.3	1.3736	105.3	2.396
105.4	0.07756	105.4	0.5912	105.4	1.3744	105.4	2.396
105.5	0.07826	105.5	0.5928	105.5	1.3748	105.5	2.4
105.6	0.07912	105.6	0.5932	105.6	1.3752	105.6	2.4
105.7	0.07915	105.7	0.5936	105.7	1.3768	105.7	2.404
105.8	0.07951	105.8	0.5928	105.8	1.3772	105.8	2.408
105.9	0.08064	105.9	0.594	105.9	1.3776	105.9	2.408
106	0.08107	106	0.594	106	1.3792	106	2.412
106.1	0.08195	106.1	0.594	106.1	1.3796	106.1	2.412
106.2	0.08225	106.2	0.5956	106.2	1.38	106.2	2.416
106.3	0.08304	106.3	0.5956	106.3	1.3808	106.3	2.416
106.4	0.08376	106.4	0.5948	106.4	1.3816	106.4	2.42
106.5	0.08443	106.5	0.5964	106.5	1.382	106.5	2.42
106.6	0.0847	106.6	0.5964	106.6	1.3832	106.6	2.42
106.7	0.08585	106.7	0.5968	106.7	1.3836	106.7	2.424
106.8	0.08658	106.8	0.5964	106.8	1.3848	106.8	2.424
106.9	0.08676	106.9	0.5964	106.9	1.3852	106.9	2.428
107	0.08665	107	0.5984	107	1.3856	107	2.428
107.1	0.08762	107.1	0.5964	107.1	1.3864	107.1	2.432
107.2	0.08886	107.2	0.5984	107.2	1.3868	107.2	2.432
107.3	0.08836	107.3	0.5992	107.3	1.3876	107.3	2.436
107.4	0.0891	107.4	0.5992	107.4	1.388	107.4	2.436
107.5	0.08969	107.5	0.5988	107.5	1.3884	107.5	2.44
107.6	0.09109	107.6	0.5984	107.6	1.3892	107.6	2.44
107.7	0.08999	107.7	0.6	107.7	1.3896	107.7	2.44
107.8	0.0911	107.8	0.5992	107.8	1.39	107.8	2.444
107.9	0.09061	107.9	0.6	107.9	1.3908	107.9	2.444
108	0.09116	108	0.6	108	1.3912	108	2.444
108.1	0.09204	108.1	0.6004	108.1	1.3916	108.1	2.448
108.2	0.09206	108.2	0.6008	108.2	1.392	108.2	2.448
108.3	0.09307	108.3	0.6028	108.3	1.3928	108.3	2.452
108.4	0.09311	108.4	0.6008	108.4	1.3936	108.4	2.452
108.5	0.09341	108.5	0.6012	108.5	1.394	108.5	2.452
108.6	0.09417	108.6	0.6028	108.6	1.3948	108.6	2.456
108.7	0.0944	108.7	0.602	108.7	1.3952	108.7	2.456
108.8	0.09425	108.8	0.6024	108.8	1.3956	108.8	2.456
108.9	0.09517	108.9	0.602	108.9	1.396	108.9	2.46
109	0.09571	109	0.6044	109	1.3968	109	2.46
109.1	0.09625	109.1	0.6036	109.1	1.3972	109.1	2.46
109.2	0.09601	109.2	0.6036	109.2	1.3976	109.2	2.464
109.3	0.09742	109.3	0.6052	109.3	1.3984	109.3	2.464
109.4	0.09791	109.4	0.606	109.4	1.3988	109.4	2.464
109.5	0.09794	109.5	0.6044	109.5	1.3996	109.5	2.468
109.6	0.09799	109.6	0.6056	109.6	1.4	109.6	2.468
109.7	0.09877	109.7	0.6056	109.7	1.4	109.7	2.468
109.8	0.09933	109.8	0.6056	109.8	1.4	109.8	2.472
109.9	0.09905	109.9	0.6068	109.9	1.4004	109.9	2.472
110	0.09942	110	0.6056	110	1.4012	110	2.472
110.1	0.10022	110.1	0.6072	110.1	1.4016	110.1	2.476
110.2	0.09995	110.2	0.6076	110.2	1.4024	110.2	2.476
110.3	0.10074	110.3	0.608	110.3	1.4024	110.3	2.476
110.4	0.10053	110.4	0.6064	110.4	1.4028	110.4	2.48
110.5	0.10086	110.5	0.6084	110.5	1.1488	110.5	2.48
110.6	0.1013	110.6	0.608	110.6	1.0316	110.6	2.476
110.7	0.10148	110.7	0.6076	110.7	0.9956	110.7	2.1468
110.8	0.10857	110.8	0.6076	110.8	0.9752	110.8	1.9112
110.9	0.10141	110.9	0.6088	110.9	0.962	110.9	1.838
111	0.10183	111	0.6084	111	0.9524	111	1.7984
111.1	0.10276	111.1	0.6084	111.1	0.9444	111.1	1.774
111.2	0.10252	111.2	0.6068	111.2	0.9368	111.2	1.7568
111.3	0.1009	111.3	0.6056	111.3	0.932	111.3	1.7424
111.4	0.10541	111.4	0.4308	111.4	0.9276	111.4	1.73
111.5	0.10388	111.5	0.39	111.5	0.9232	111.5	1.7204
111.6	0.10419	111.6	0.39	111.6	0.9188	111.6	1.7108
111.7	0.10445	111.7	0.3896	111.7	0.9156	111.7	1.704
111.8	0.09946	111.8	0.3892	111.8	0.912	111.8	1.6956
111.9	0.1064	111.9	0.3876	111.9	0.9088	111.9	1.6892
112	0.10236	112	0.3868	112	0.9064	112	1.6836
112.1	0.12476	112.1	0.386	112.1	0.9036	112.1	1.6784
112.2	0.14328	112.2	0.3844	112.2	0.9016	112.2	1.6728
112.3	0.1342	112.3	0.3836	112.3	0.8992	112.3	1.668
112.4	0.12808	112.4	0.3848	112.4	0.8964	112.4	1.6632
112.5	0.12372	112.5	0.3832	112.5	0.8944	112.5	1.6592
112.6	0.11953	112.6	0.3824	112.6	0.8924	112.6	1.6548
112.7	0.11693	112.7	0.3812	112.7	0.8904	112.7	1.6512
112.8	0.11368	112.8	0.3824	112.8	0.8888	112.8	1.6468
112.9	0.11108	112.9	0.38	112.9	0.8868	112.9	1.6436
113	0.1089	113	0.3796	113	0.8856	113	1.6396
113.1	0.10644	113.1	0.3796	113.1	0.8844	113.1	1.6364
113.2	0.10442	113.2	0.3792	113.2	0.882	113.2	1.6332
113.3	0.10269	113.3	0.3796	113.3	0.88	113.3	1.6296
113.4	0.101	113.4	0.3784	113.4	0.8792	113.4	1.6264
113.5	0.09965	113.5	0.3788	113.5	0.8776	113.5	1.624
113.6	0.0981	113.6	0.378	113.6	0.8764	113.6	1.6204
113.7	0.0967	113.7	0.3764	113.7	0.8752	113.7	1.6172
113.8	0.09555	113.8	0.3772	113.8	0.874	113.8	1.6144
113.9	0.0944	113.9	0.3768	113.9	0.8728	113.9	1.6116
114	0.09322	114	0.3768	114	0.8716	114	1.6092
114.1	0.09257	114.1	0.3748	114.1	0.8704	114.1	1.6068
114.2	0.09138	114.2	0.3752	114.2	0.8696	114.2	1.6044
114.3	0.0906	114.3	0.376	114.3	0.8684	114.3	1.6016
114.4	0.08992	114.4	0.3748	114.4	0.8676	114.4	1.5988
114.5	0.08922	114.5	0.3756	114.5	0.866	114.5	1.5968
114.6	0.08846	114.6	0.3752	114.6	0.8652	114.6	1.5944
114.7	0.08767	114.7	0.3748	114.7	0.864	114.7	1.592
114.8	0.08693	114.8	0.3736	114.8	0.8632	114.8	1.5892
114.9	0.08666	114.9	0.3736	114.9	0.8624	114.9	1.5876
115	0.08579	115	0.374	115	0.8612	115	1.5852
115.1	0.08552	115.1	0.374	115.1	0.8608	115.1	1.5836
115.2	0.08463	115.2	0.3724	115.2	0.8596	115.2	1.5808
115.3	0.08404	115.3	0.3728	115.3	0.8588	115.3	1.5792
115.4	0.08362	115.4	0.3728	115.4	0.8584	115.4	1.5772
115.5	0.0832	115.5	0.372	115.5	0.8572	115.5	1.5752
115.6	0.08267	115.6	0.3728	115.6	0.8564	115.6	1.5732
115.7	0.08265	115.7	0.3716	115.7	0.8556	115.7	1.5712
115.8	0.08222	115.8	0.372	115.8	0.8548	115.8	1.5696
115.9	0.08182	115.9	0.3716	115.9	0.8536	115.9	1.5676
116	0.08088	116	0.37	116	0.8532	116	1.566
116.1	0.08085	116.1	0.372	116.1	0.852	116.1	1.5644
116.2	0.08071	116.2	0.3712	116.2	0.8512	116.2	1.5624
116.3	0.08009	116.3	0.3704	116.3	0.8504	116.3	1.5604
116.4	0.07971	116.4	0.3696	116.4	0.8496	116.4	1.5584
116.5	0.07976	116.5	0.3716	116.5	0.8488	116.5	1.5576
116.6	0.07943	116.6	0.3696	116.6	0.8484	116.6	1.5552
116.7	0.07911	116.7	0.37	116.7	0.848	116.7	1.5536
116.8	0.07913	116.8	0.3696	116.8	0.8472	116.8	1.552
116.9	0.07885	116.9	0.3696	116.9	0.8464	116.9	1.5508
117	0.07859	117	0.37	117	0.846	117	1.5488
117.1	0.07833	117.1	0.37	117.1	0.8452	117.1	1.5468
117.2	0.07833	117.2	0.3688	117.2	0.8444	117.2	1.546
117.3	0.07829	117.3	0.37	117.3	0.844	117.3	1.5444
117.4	0.07828	117.4	0.3672	117.4	0.8436	117.4	1.5424
117.5	0.07821	117.5	0.3696	117.5	0.8428	117.5	1.5416
117.6	0.07827	117.6	0.3676	117.6	0.842	117.6	1.5396
117.7	0.07803	117.7	0.368	117.7	0.8412	117.7	1.538
117.8	0.07794	117.8	0.3692	117.8	0.8408	117.8	1.5368
117.9	0.07797	117.9	0.3676	117.9	0.8404	117.9	1.5356
118	0.07763	118	0.3676	118	0.84	118	1.534
118.1	0.07759	118.1	0.368	118.1	0.8392	118.1	1.5324
118.2	0.07746	118.2	0.3676	118.2	0.8388	118.2	1.5308
118.3	0.07754	118.3	0.3676	118.3	0.838	118.3	1.53
118.4	0.0772	118.4	0.3664	118.4	0.8372	118.4	1.5284
118.5	0.07706	118.5	0.3668	118.5	0.8368	118.5	1.5268
118.6	0.07697	118.6	0.3672	118.6	0.8364	118.6	1.5256
118.7	0.07717	118.7	0.3664	118.7	0.8356	118.7	1.524
118.8	0.07688	118.8	0.368	118.8	0.8352	118.8	1.5236
118.9	0.0767	118.9	0.3672	118.9	0.8348	118.9	1.5216
119	0.07678	119	0.3668	119	0.8344	119	1.5204
119.1	0.07678	119.1	0.366	119.1	0.8336	119.1	1.5196
119.2	0.07676	119.2	0.3664	119.2	0.8332	119.2	1.518
119.3	0.07675	119.3	0.366	119.3	0.8328	119.3	1.5168
119.4	0.07688	119.4	0.3668	119.4	0.8324	119.4	1.5152
119.5	0.07686	119.5	0.366	119.5	0.8316	119.5	1.5144
119.6	0.07689	119.6	0.366	119.6	0.8316	119.6	1.5132
119.7	0.07692	119.7	0.3664	119.7	0.8308	119.7	1.512
119.8	0.07691	119.8	0.3652	119.8	0.8304	119.8	1.5112
119.9	0.07743	119.9	0.3648	119.9	0.8296	119.9	1.5096
120	0.07713	120	0.3652	120	0.828	120	1.5088
120.1	0.07702	120.1	0.3644	120.1	1.0124	120.1	1.508
120.2	0.07702	120.2	0.366	120.2	1.2076	120.2	1.506
120.3	0.07742	120.3	0.3648	120.3	1.2492	120.3	1.5052
120.4	0.07723	120.4	0.364	120.4	1.2704	120.4	1.5036
120.5	0.07718	120.5	0.3656	120.5	1.284	120.5	1.5024
120.6	0.07753	120.6	0.3644	120.6	1.294	120.6	1.5
120.7	0.07743	120.7	0.3644	120.7	1.3024	120.7	1.4964
120.8	0.07755	120.8	0.3636	120.8	1.3088	120.8	1.774
120.9	0.07732	120.9	0.364	120.9	1.3144	120.9	2.0608
121	0.07737	121	0.3648	121	1.3192	121	2.1332
121.1	0.0776	121.1	0.3648	121.1	1.3236	121.1	2.174
121.2	0.07772	121.2	0.364	121.2	1.3276	121.2	2.2
121.3	0.07738	121.3	0.3644	121.3	1.3312	121.3	2.2196
121.4	0.07689	121.4	0.3632	121.4	1.3344	121.4	2.236
121.5	0.07652	121.5	0.3624	121.5	1.3372	121.5	2.25
121.6	0.07602	121.6	0.3616	121.6	1.3404	121.6	2.2616
121.7	0.05269	121.7	0.3636	121.7	1.3428	121.7	2.272
121.8	0.04102	121.8	0.3624	121.8	1.3456	121.8	2.282
121.9	0.0406	121.9	0.3592	121.9	1.3476	121.9	2.2908
122	0.04125	122	0.3992	122	1.3496	122	2.298
122.1	0.04156	122.1	0.6104	122.1	1.352	122.1	2.3056
122.2	0.04291	122.2	0.598	122.2	1.354	122.2	2.3128
122.3	0.04467	122.3	0.5968	122.3	1.3556	122.3	2.3196
122.4	0.04657	122.4	0.5968	122.4	1.3572	122.4	2.3252
122.5	0.04707	122.5	0.5972	122.5	1.3588	122.5	2.3308
122.6	0.04799	122.6	0.5976	122.6	1.3604	122.6	2.3364
122.7	0.0523	122.7	0.5976	122.7	1.362	122.7	2.342
122.8	0.05226	122.8	0.5996	122.8	1.3636	122.8	2.3476
122.9	0.05263	122.9	0.6008	122.9	1.3652	122.9	2.3516
123	0.0532	123	0.6016	123	1.3664	123	2.356
123.1	0.05484	123.1	0.6016	123.1	1.3676	123.1	2.36
123.2	0.05521	123.2	0.6032	123.2	1.3688	123.2	2.364
123.3	0.05662	123.3	0.6032	123.3	1.3704	123.3	2.368
123.4	0.05695	123.4	0.604	123.4	1.3716	123.4	2.372
123.5	0.05774	123.5	0.6044	123.5	1.3724	123.5	2.376
123.6	0.05902	123.6	0.6044	123.6	1.3736	123.6	2.38
123.7	0.05939	123.7	0.6044	123.7	1.3748	123.7	2.384
123.8	0.06048	123.8	0.606	123.8	1.3756	123.8	2.388
123.9	0.06139	123.9	0.6068	123.9	1.3764	123.9	2.388
124	0.06226	124	0.6072	124	1.378	124	2.392
124.1	0.06292	124.1	0.6084	124.1	1.3788	124.1	2.396
124.2	0.0638	124.2	0.6088	124.2	1.38	124.2	2.4
124.3	0.06443	124.3	0.6084	124.3	1.3808	124.3	2.4
124.4	0.06524	124.4	0.6088	124.4	1.3816	124.4	2.404
124.5	0.06562	124.5	0.6108	124.5	1.3824	124.5	2.408
124.6	0.06671	124.6	0.6116	124.6	1.3836	124.6	2.408
124.7	0.06754	124.7	0.6104	124.7	1.3844	124.7	2.412
124.8	0.06823	124.8	0.6112	124.8	1.3856	124.8	2.416
124.9	0.06894	124.9	0.612	124.9	1.386	124.9	2.416
125	0.06963	125	0.6116	125	1.3872	125	2.42
125.1	0.07059	125.1	0.614	125.1	1.388	125.1	2.424
125.2	0.07106	125.2	0.6136	125.2	1.3884	125.2	2.424
125.3	0.0716	125.3	0.6136	125.3	1.3892	125.3	2.428
125.4	0.07282	125.4	0.6136	125.4	1.39	125.4	2.428
125.5	0.07329	125.5	0.6152	125.5	1.3912	125.5	2.432
125.6	0.07414	125.6	0.6164	125.6	1.3916	125.6	2.432
125.7	0.07451	125.7	0.6144	125.7	1.3924	125.7	2.436
125.8	0.07504	125.8	0.616	125.8	1.3932	125.8	2.436
125.9	0.07616	125.9	0.6168	125.9	1.394	125.9	2.44
126	0.07647	126	0.6172	126	1.3944	126	2.44
126.1	0.07683	126.1	0.6176	126.1	1.3948	126.1	2.444
126.2	0.07766	126.2	0.6156	126.2	1.3956	126.2	2.448
126.3	0.07797	126.3	0.618	126.3	1.3964	126.3	2.448
126.4	0.07849	126.4	0.6176	126.4	1.3968	126.4	2.452
126.5	0.07912	126.5	0.6196	126.5	1.3976	126.5	2.452
126.6	0.07958	126.6	0.6184	126.6	1.3984	126.6	2.452
126.7	0.08	126.7	0.6192	126.7	1.3988	126.7	2.456
126.8	0.08038	126.8	0.6184	126.8	1.3996	126.8	2.456
126.9	0.08099	126.9	0.6204	126.9	1.4	126.9	2.46
127	0.08125	127	0.62	127	1.4008	127	2.46
127.1	0.08196	127.1	0.6196	127.1	1.4012	127.1	2.464
127.2	0.08252	127.2	0.6196	127.2	1.402	127.2	2.464
127.3	0.08277	127.3	0.622	127.3	1.4024	127.3	2.468
127.4	0.0835	127.4	0.6228	127.4	1.4032	127.4	2.468
127.5	0.08378	127.5	0.6236	127.5	1.4036	127.5	2.468
127.6	0.0843	127.6	0.6232	127.6	1.404	127.6	2.472
127.7	0.08511	127.7	0.6216	127.7	1.4044	127.7	2.472
127.8	0.08543	127.8	0.6228	127.8	1.4056	127.8	2.476
127.9	0.08608	127.9	0.6228	127.9	1.406	127.9	2.476
128	0.0864	128	0.6236	128	1.4064	128	2.476
128.1	0.08716	128.1	0.6236	128.1	1.4068	128.1	2.48
128.2	0.08745	128.2	0.624	128.2	1.4072	128.2	2.48
128.3	0.08752	128.3	0.6248	128.3	1.4076	128.3	2.484
128.4	0.08845	128.4	0.626	128.4	1.4084	128.4	2.484
128.5	0.08848	128.5	0.6256	128.5	1.4092	128.5	2.484
128.6	0.08881	128.6	0.6252	128.6	1.4096	128.6	2.488
128.7	0.08912	128.7	0.6264	128.7	1.41	128.7	2.488
128.8	0.0896	128.8	0.6252	128.8	1.41	128.8	2.492
128.9	0.08989	128.9	0.6264	128.9	1.4108	128.9	2.492
129	0.09006	129	0.6268	129	1.4112	129	2.492
129.1	0.09046	129.1	0.6264	129.1	1.4116	129.1	2.496
129.2	0.09102	129.2	0.628	129.2	1.4124	129.2	2.496
129.3	0.09131	129.3	0.6272	129.3	1.4128	129.3	2.496
129.4	0.09152	129.4	0.6272	129.4	1.4132	129.4	2.496
129.5	0.09191	129.5	0.6276	129.5	1.4136	129.5	2.5
129.6	0.0923	129.6	0.6284	129.6	1.414	129.6	2.5
129.7	0.09257	129.7	0.6284	129.7	1.4144	129.7	2.5
129.8	0.09288	129.8	0.6272	129.8	1.4148	129.8	2.504
129.9	0.09348	129.9	0.6288	129.9	1.4148	129.9	2.504
130	0.09389	130	0.6292	130	1.4148	130	2.504
130.1	0.09398	130.1	0.6288	130.1	1.3504	130.1	2.508
130.2	0.0947	130.2	0.6296	130.2	1.0868	130.2	2.508
130.3	0.09542	130.3	0.6312	130.3	1.0276	130.3	2.508
130.4	0.09564	130.4	0.6312	130.4	1.0012	130.4	2.512
130.5	0.09585	130.5	0.6312	130.5	0.9852	130.5	2.508
130.6	0.09615	130.6	0.6304	130.6	0.9736	130.6	2.508
130.7	0.09658	130.7	0.6304	130.7	0.9648	130.7	2.5
130.8	0.09707	130.8	0.6316	130.8	0.9576	130.8	2.0576
130.9	0.09686	130.9	0.6308	130.9	0.9512	130.9	1.9192
131	0.09698	131	0.6312	131	0.946	131	1.8592
131.1	0.09727	131.1	0.6308	131.1	0.9416	131.1	1.8252
131.2	0.09794	131.2	0.6324	131.2	0.9368	131.2	1.8012
131.3	0.09842	131.3	0.6328	131.3	0.9332	131.3	1.788
131.4	0.09827	131.4	0.6316	131.4	0.93	131.4	1.7752
131.5	0.09877	131.5	0.6336	131.5	0.9268	131.5	1.7684
131.6	0.099	131.6	0.634	131.6	0.924	131.6	1.7544
131.7	0.09941	131.7	0.6316	131.7	0.9212	131.7	1.7452
131.8	0.0977	131.8	0.6248	131.8	0.9188	131.8	1.7376
131.9	0.1003	131.9	0.4096	131.9	0.9164	131.9	1.7308
132	0.09755	132	0.4092	132	0.914	132	1.724
132.1	0.09379	132.1	0.4084	132.1	0.9116	132.1	1.7168
132.2	0.13932	132.2	0.406	132.2	0.91	132.2	1.7132
132.3	0.13412	132.3	0.4048	132.3	0.9076	132.3	1.708
132.4	0.12596	132.4	0.404	132.4	0.906	132.4	1.7032
132.5	0.11855	132.5	0.4036	132.5	0.904	132.5	1.6984
132.6	0.11625	132.6	0.4032	132.6	0.9028	132.6	1.6948
132.7	0.11235	132.7	0.4012	132.7	0.9008	132.7	1.6904
132.8	0.10972	132.8	0.4004	132.8	0.8992	132.8	1.6884
132.9	0.10648	132.9	0.4008	132.9	0.8976	132.9	1.6844
133	0.10391	133	0.4004	133	0.896	133	1.6792
133.1	0.10176	133.1	0.3996	133.1	0.8948	133.1	1.6764
133.2	0.09974	133.2	0.3996	133.2	0.8936	133.2	1.672
133.3	0.09772	133.3	0.3984	133.3	0.892	133.3	1.6692
133.4	0.0961	133.4	0.3972	133.4	0.8912	133.4	1.6664
133.5	0.09417	133.5	0.3956	133.5	0.8896	133.5	1.6628
133.6	0.09312	133.6	0.3964	133.6	0.8884	133.6	1.66
133.7	0.09163	133.7	0.3964	133.7	0.8876	133.7	1.6568
133.8	0.09049	133.8	0.3972	133.8	0.886	133.8	1.6536
133.9	0.08908	133.9	0.3952	133.9	0.8852	133.9	1.652
134	0.08745	134	0.3964	134	0.884	134	1.6492
134.1	0.08686	134.1	0.3948	134.1	0.8832	134.1	1.646
134.2	0.08564	134.2	0.3948	134.2	0.8824	134.2	1.6444
134.3	0.08463	134.3	0.3952	134.3	0.8812	134.3	1.6416
134.4	0.08343	134.4	0.394	134.4	0.88	134.4	1.6384
134.5	0.08287	134.5	0.394	134.5	0.8792	134.5	1.6372
134.6	0.08194	134.6	0.3936	134.6	0.878	134.6	1.634
134.7	0.08113	134.7	0.394	134.7	0.8772	134.7	1.6324
134.8	0.0802	134.8	0.3932	134.8	0.8764	134.8	1.63
134.9	0.07957	134.9	0.3924	134.9	0.8756	134.9	1.628
135	0.07905	135	0.3916	135	0.8752	135	1.626
135.1	0.07891	135.1	0.3912	135.1	0.874	135.1	1.6232
135.2	0.07806	135.2	0.3916	135.2	0.8728	135.2	1.622
135.3	0.07745	135.3	0.3912	135.3	0.872	135.3	1.6196
135.4	0.07724	135.4	0.3916	135.4	0.8712	135.4	1.6172
135.5	0.07675	135.5	0.3908	135.5	0.8704	135.5	1.6156
135.6	0.07633	135.6	0.3904	135.6	0.8696	135.6	1.6132
135.7	0.07551	135.7	0.3908	135.7	0.8688	135.7	1.6112
135.8	0.07538	135.8	0.3888	135.8	0.868	135.8	1.61
135.9	0.07502	135.9	0.3904	135.9	0.8676	135.9	1.6088
136	0.07434	136	0.3904	136	0.8668	136	1.6064
136.1	0.07444	136.1	0.39	136.1	0.866	136.1	1.6044
136.2	0.07403	136.2	0.3892	136.2	0.8656	136.2	1.6028
136.3	0.0731	136.3	0.3892	136.3	0.8648	136.3	1.6008
136.4	0.07316	136.4	0.39	136.4	0.864	136.4	1.5972
136.5	0.07272	136.5	0.3884	136.5	0.8632	136.5	1.5984
136.6	0.0728	136.6	0.3892	136.6	0.8628	136.6	1.5952
136.7	0.07234	136.7	0.3892	136.7	0.862	136.7	1.5936
136.8	0.07187	136.8	0.3888	136.8	0.8612	136.8	1.5908
136.9	0.0716	136.9	0.388	136.9	0.8608	136.9	1.5912
137	0.07144	137	0.388	137	0.8604	137	1.5912
137.1	0.07121	137.1	0.3876	137.1	0.8596	137.1	1.5892
137.2	0.07068	137.2	0.388	137.2	0.8588	137.2	1.5868
137.3	0.07094	137.3	0.3884	137.3	0.8584	137.3	1.5856
137.4	0.07107	137.4	0.3868	137.4	0.8576	137.4	1.584
137.5	0.07052	137.5	0.3868	137.5	0.8572	137.5	1.5832
137.6	0.07034	137.6	0.3872	137.6	0.8564	137.6	1.5816
137.7	0.07028	137.7	0.3868	137.7	0.856	137.7	1.5796
137.8	0.07022	137.8	0.3868	137.8	0.8552	137.8	1.578
137.9	0.07036	137.9	0.3864	137.9	0.8548	137.9	1.5776
138	0.07001	138	0.3868	138	0.854	138	1.5752
138.1	0.07018	138.1	0.3856	138.1	0.8536	138.1	1.5744
138.2	0.06984	138.2	0.3856	138.2	0.8528	138.2	1.5732
138.3	0.06988	138.3	0.3864	138.3	0.8524	138.3	1.5712
138.4	0.06975	138.4	0.3856	138.4	0.8516	138.4	1.57
138.5	0.06986	138.5	0.3864	138.5	0.8508	138.5	1.5688
138.6	0.0699	138.6	0.3848	138.6	0.8504	138.6	1.568
138.7	0.07004	138.7	0.386	138.7	0.85	138.7	1.566
138.8	0.06996	138.8	0.3856	138.8	0.8492	138.8	1.5652
138.9	0.06988	138.9	0.3852	138.9	0.8488	138.9	1.5648
139	0.06981	139	0.3856	139	0.8484	139	1.5628
139.1	0.06987	139.1	0.3848	139.1	0.848	139.1	1.5612
139.2	0.06966	139.2	0.3852	139.2	0.8476	139.2	1.5604
139.3	0.0696	139.3	0.384	139.3	0.8468	139.3	1.5596
139.4	0.06957	139.4	0.3844	139.4	0.8464	139.4	1.558
139.5	0.0697	139.5	0.3844	139.5	0.846	139.5	1.5564
139.6	0.06944	139.6	0.3848	139.6	0.8452	139.6	1.5552
139.7	0.06936	139.7	0.3836	139.7	0.8448	139.7	1.554
139.8	0.06944	139.8	0.3836	139.8	0.8444	139.8	1.5536
139.9	0.0695	139.9	0.3844	139.9	0.844	139.9	1.5528
140	0.06945	140	0.384	140	0.8436	140	1.5504
140.1	0.06919	140.1	0.3828	140.1	0.8432	140.1	1.55
140.2	0.06974	140.2	0.3832	140.2	0.8428	140.2	1.5488
140.3	0.06984	140.3	0.3836	140.3	0.842	140.3	1.5476
140.4	0.06939	140.4	0.3832	140.4	0.8416	140.4	1.5472
140.5	0.06969	140.5	0.384	140.5	0.8412	140.5	1.5448
140.6	0.07016	140.6	0.3828	140.6	0.8408	140.6	1.5416
140.7	0.06988	140.7	0.3824	140.7	0.84	140.7	1.5324
140.8	0.07015	140.8	0.3828	140.8	0.838	140.8	1.9864
140.9	0.07007	140.9	0.384	140.9	0.84	140.9	2.1292
141	0.07004	141	0.3816	141	1.1612	141	2.1888
141.1	0.07001	141.1	0.3824	141.1	1.2372	141.1	2.2244
141.2	0.07088	141.2	0.3828	141.2	1.2668	141.2	2.2488
141.3	0.07034	141.3	0.3804	141.3	1.2848	141.3	2.2668
141.4	0.07072	141.4	0.4656	141.4	1.2968	141.4	2.2824
141.5	0.07083	141.5	0.6212	141.5	1.3056	141.5	2.2948
141.6	0.07079	141.6	0.6136	141.6	1.3132	141.6	2.306
141.7	0.07066	141.7	0.614	141.7	1.3196	141.7	2.3164
141.8	0.07074	141.8	0.6136	141.8	1.3252	141.8	2.326
141.9	0.07052	141.9	0.6144	141.9	1.3296	141.9	2.3344
142	0.0694	142	0.6144	142	1.3336	142	2.342
142.1	0.06852	142.1	0.6148	142.1	1.3376	142.1	2.3488
142.2	0.04428	142.2	0.6156	142.2	1.3408	142.2	2.3564
142.3	0.0354	142.3	0.618	142.3	1.344	142.3	2.364
142.4	0.0348	142.4	0.6176	142.4	1.3468	142.4	2.368
142.5	0.03692	142.5	0.618	142.5	1.3496	142.5	2.372
142.6	0.03768	142.6	0.6184	142.6	1.352	142.6	2.38
142.7	0.03864	142.7	0.6204	142.7	1.3548	142.7	2.384
142.8	0.0386	142.8	0.6212	142.8	1.3572	142.8	2.388
142.9	0.04098	142.9	0.6212	142.9	1.3592	142.9	2.396
143	0.04142	143	0.6224	143	1.3612	143	2.4
143.1	0.0429	143.1	0.6216	143.1	1.3628	143.1	2.404
143.2	0.04547	143.2	0.6236	143.2	1.3648	143.2	2.408
143.3	0.04556	143.3	0.6236	143.3	1.3668	143.3	2.412
143.4	0.04623	143.4	0.624	143.4	1.3684	143.4	2.416
143.5	0.04746	143.5	0.6252	143.5	1.37	143.5	2.42
143.6	0.04793	143.6	0.6244	143.6	1.3716	143.6	2.424
143.7	0.05014	143.7	0.626	143.7	1.3728	143.7	2.428
143.8	0.05062	143.8	0.6248	143.8	1.374	143.8	2.432
143.9	0.05128	143.9	0.626	143.9	1.3752	143.9	2.432
144	0.05321	144	0.6268	144	1.3768	144	2.436
144.1	0.05324	144.1	0.6276	144.1	1.378	144.1	2.44
144.2	0.05452	144.2	0.6292	144.2	1.3796	144.2	2.44
144.3	0.05533	144.3	0.628	144.3	1.3808	144.3	2.444
144.4	0.05569	144.4	0.628	144.4	1.3816	144.4	2.448
144.5	0.05722	144.5	0.63	144.5	1.3828	144.5	2.452
144.6	0.05709	144.6	0.6292	144.6	1.384	144.6	2.452
144.7	0.05862	144.7	0.6308	144.7	1.3852	144.7	2.456
144.8	0.05886	144.8	0.63	144.8	1.386	144.8	2.46
144.9	0.05956	144.9	0.6316	144.9	1.3872	144.9	2.46
145	0.06076	145	0.6312	145	1.388	145	2.464
145.1	0.061	145.1	0.6316	145.1	1.3888	145.1	2.464
145.2	0.06136	145.2	0.632	145.2	1.3896	145.2	2.468
145.3	0.06302	145.3	0.6324	145.3	1.3912	145.3	2.472
145.4	0.06321	145.4	0.632	145.4	1.392	145.4	2.472
145.5	0.06379	145.5	0.6324	145.5	1.3932	145.5	2.476
145.6	0.06457	145.6	0.634	145.6	1.394	145.6	2.476
145.7	0.0657	145.7	0.6332	145.7	1.3948	145.7	2.48
145.8	0.06663	145.8	0.6344	145.8	1.3952	145.8	2.48
145.9	0.06709	145.9	0.6352	145.9	1.3964	145.9	2.484
146	0.06729	146	0.6344	146	1.3972	146	2.484
146.1	0.06847	146.1	0.6348	146.1	1.398	146.1	2.488
146.2	0.06848	146.2	0.6348	146.2	1.3992	146.2	2.488
146.3	0.0687	146.3	0.6364	146.3	1.4	146.3	2.492
146.4	0.07045	146.4	0.6356	146.4	1.4008	146.4	2.492
146.5	0.07046	146.5	0.6372	146.5	1.4012	146.5	2.496
146.6	0.07123	146.6	0.6376	146.6	1.4024	146.6	2.496
146.7	0.07191	146.7	0.6368	146.7	1.4028	146.7	2.5
146.8	0.07172	146.8	0.638	146.8	1.404	146.8	2.5
146.9	0.07288	146.9	0.6376	146.9	1.4044	146.9	2.504
147	0.07329	147	0.6372	147	1.4048	147	2.504
147.1	0.07353	147.1	0.6384	147.1	1.4056	147.1	2.504
147.2	0.07508	147.2	0.638	147.2	1.4064	147.2	2.508
147.3	0.07456	147.3	0.6388	147.3	1.4072	147.3	2.508
147.4	0.07544	147.4	0.6396	147.4	1.4076	147.4	2.508
147.5	0.07574	147.5	0.6392	147.5	1.4084	147.5	2.512
147.6	0.0762	147.6	0.6388	147.6	1.4088	147.6	2.512
147.7	0.07697	147.7	0.6408	147.7	1.4096	147.7	2.516
147.8	0.07755	147.8	0.6404	147.8	1.4104	147.8	2.516
147.9	0.07754	147.9	0.64	147.9	1.4112	147.9	2.516
148	0.07858	148	0.6412	148	1.4116	148	2.52
148.1	0.07881	148.1	0.6404	148.1	1.412	148.1	2.52
148.2	0.07905	148.2	0.6424	148.2	1.4128	148.2	2.524
148.3	0.07945	148.3	0.6416	148.3	1.4132	148.3	2.524
148.4	0.08005	148.4	0.6424	148.4	1.414	148.4	2.524
148.5	0.08081	148.5	0.6428	148.5	1.4144	148.5	2.528
148.6	0.08093	148.6	0.6416	148.6	1.4148	148.6	2.528
148.7	0.08158	148.7	0.6436	148.7	1.4152	148.7	2.528
148.8	0.0822	148.8	0.644	148.8	1.416	148.8	2.532
148.9	0.08251	148.9	0.644	148.9	1.4168	148.9	2.532
149	0.08276	149	0.6452	149	1.4172	149	2.532
149.1	0.08344	149.1	0.644	149.1	1.418	149.1	2.536
149.2	0.08386	149.2	0.644	149.2	1.4184	149.2	2.536
149.3	0.08391	149.3	0.6436	149.3	1.4188	149.3	2.536
149.4	0.08435	149.4	0.6448	149.4	1.4192	149.4	2.54
149.5	0.08473	149.5	0.6448	149.5	1.4196	149.5	2.54
149.6	0.0852	149.6	0.6452	149.6	1.42	149.6	2.54
149.7	0.08556	149.7	0.6452	149.7	1.42	149.7	2.544
149.8	0.08585	149.8	0.646	149.8	1.4204	149.8	2.544
149.9	0.08592	149.9	0.6468	149.9	1.1868	149.9	2.544
150	0.0865	150	0.6456	150	1.058	150	2.548
150.1	0.08711	150.1	0.6472	150.1	1.0196	150.1	2.548
150.2	0.08698	150.2	0.6468	150.2	0.9992	150.2	2.548
150.3	0.08713	150.3	0.6468	150.3	0.9856	150.3	2.548
150.4	0.08796	150.4	0.648	150.4	0.9752	150.4	2.552
150.5	0.08824	150.5	0.6476	150.5	0.9688	150.5	2.548
150.6	0.08825	150.6	0.648	150.6	0.9608	150.6	2.3476
150.7	0.08846	150.7	0.6472	150.7	0.9552	150.7	2.0148
150.8	0.08922	150.8	0.6476	150.8	0.9504	150.8	1.9248
150.9	0.08954	150.9	0.6488	150.9	0.9464	150.9	1.8828
151	0.08983	151	0.648	151	0.9428	151	1.8572
151.1	0.09023	151.1	0.65	151.1	0.9388	151.1	1.8348
151.2	0.09051	151.2	0.6496	151.2	0.9352	151.2	1.822
151.3	0.09079	151.3	0.6496	151.3	0.9324	151.3	1.8088
151.4	0.09126	151.4	0.6512	151.4	0.9296	151.4	1.7992
151.5	0.0917	151.5	0.65	151.5	0.9268	151.5	1.7904
151.6	0.09208	151.6	0.6504	151.6	0.9252	151.6	1.7832
151.7	0.09268	151.7	0.652	151.7	0.9228	151.7	1.7756
151.8	0.09235	151.8	0.6508	151.8	0.9196	151.8	1.7692
151.9	0.09208	151.9	0.6508	151.9	0.9176	151.9	1.7632
152	0.0915	152	0.6516	152	0.9164	152	1.7564
152.1	0.08805	152.1	0.6512	152.1	0.9148	152.1	1.7524
152.2	0.12248	152.2	0.6528	152.2	0.9124	152.2	1.7472
152.3	0.128	152.3	0.6528	152.3	0.9104	152.3	1.742
152.4	0.11811	152.4	0.652	152.4	0.9088	152.4	1.7376
152.5	0.11386	152.5	0.6524	152.5	0.9076	152.5	1.734
152.6	0.10908	152.6	0.6544	152.6	0.9056	152.6	1.7296
152.7	0.10568	152.7	0.6536	152.7	0.9044	152.7	1.7256
152.8	0.10312	152.8	0.652	152.8	0.9028	152.8	1.722
152.9	0.09976	152.9	0.652	152.9	0.9004	152.9	1.7184
153	0.09765	153	0.636	153	0.9	153	1.7152
153.1	0.09498	153.1	0.4304	153.1	0.8992	153.1	1.7116
153.2	0.09315	153.2	0.4344	153.2	0.898	153.2	1.7084
153.3	0.09153	153.3	0.4316	153.3	0.8968	153.3	1.706
153.4	0.08955	153.4	0.4288	153.4	0.8956	153.4	1.7024
153.5	0.0883	153.5	0.4292	153.5	0.8948	153.5	1.6992
153.6	0.08684	153.6	0.4288	153.6	0.8936	153.6	1.6964
153.7	0.08544	153.7	0.4284	153.7	0.8924	153.7	1.6948
153.8	0.08472	153.8	0.4264	153.8	0.8912	153.8	1.6932
153.9	0.08308	153.9	0.4264	153.9	0.89	153.9	1.6884
154	0.08205	154	0.4248	154	0.8884	154	1.6868
154.1	0.0816	154.1	0.4244	154.1	0.8884	154.1	1.6832
154.2	0.08014	154.2	0.4244	154.2	0.8872	154.2	1.68
154.3	0.07921	154.3	0.4244	154.3	0.886	154.3	1.6784
154.4	0.07866	154.4	0.4228	154.4	0.8856	154.4	1.6768
154.5	0.0778	154.5	0.4224	154.5	0.8844	154.5	1.6744
154.6	0.07696	154.6	0.4216	154.6	0.8836	154.6	1.6724
154.7	0.07592	154.7	0.4224	154.7	0.8828	154.7	1.6708
154.8	0.0753	154.8	0.422	154.8	0.8816	154.8	1.6692
154.9	0.07447	154.9	0.4204	154.9	0.8812	154.9	1.666
155	0.07387	155	0.4212	155	0.88	155	1.6644
155.1	0.07335	155.1	0.4192	155.1	0.8792	155.1	1.662
155.2	0.0728	155.2	0.4196	155.2	0.8784	155.2	1.66
155.3	0.07219	155.3	0.4188	155.3	0.8776	155.3	1.6576
155.4	0.07182	155.4	0.42	155.4	0.8772	155.4	1.6564
155.5	0.07113	155.5	0.4184	155.5	0.8764	155.5	1.6548
155.6	0.07075	155.6	0.4168	155.6	0.8756	155.6	1.6532
155.7	0.07034	155.7	0.4196	155.7	0.8752	155.7	1.6512
155.8	0.06985	155.8	0.4184	155.8	0.8748	155.8	1.6492
155.9	0.06942	155.9	0.4176	155.9	0.874	155.9	1.6472
156	0.06918	156	0.4168	156	0.8732	156	1.6456
156.1	0.06924	156.1	0.4152	156.1	0.8728	156.1	1.6448
156.2	0.06888	156.2	0.4164	156.2	0.872	156.2	1.6424
156.3	0.06865	156.3	0.4172	156.3	0.8712	156.3	1.6412
156.4	0.06857	156.4	0.416	156.4	0.8704	156.4	1.6396
156.5	0.06828	156.5	0.4168	156.5	0.87	156.5	1.638
156.6	0.06794	156.6	0.4164	156.6	0.8692	156.6	1.6364
156.7	0.06812	156.7	0.4164	156.7	0.8688	156.7	1.6348
156.8	0.06773	156.8	0.4152	156.8	0.868	156.8	1.6332
156.9	0.0677	156.9	0.4152	156.9	0.8672	156.9	1.6316
157	0.06745	157	0.4144	157	0.8668	157	1.63
157.1	0.06707	157.1	0.414	157.1	0.866	157.1	1.6288
157.2	0.06661	157.2	0.4148	157.2	0.8656	157.2	1.6268
157.3	0.06654	157.3	0.414	157.3	0.8652	157.3	1.6256
157.4	0.0669	157.4	0.4148	157.4	0.8644	157.4	1.6248
157.5	0.06658	157.5	0.4144	157.5	0.864	157.5	1.6232
157.6	0.06638	157.6	0.4128	157.6	0.8636	157.6	1.6216
157.7	0.06628	157.7	0.4144	157.7	0.8628	157.7	1.62
157.8	0.06588	157.8	0.414	157.8	0.8624	157.8	1.618
157.9	0.06596	157.9	0.4124	157.9	0.862	157.9	1.6172
158	0.0656	158	0.4128	158	0.8612	158	1.6164
158.1	0.06568	158.1	0.4128	158.1	0.8608	158.1	1.6152
158.2	0.06543	158.2	0.4116	158.2	0.8604	158.2	1.6136
158.3	0.06554	158.3	0.4128	158.3	0.8596	158.3	1.6124
158.4	0.06592	158.4	0.4132	158.4	0.8596	158.4	1.6112
158.5	0.06539	158.5	0.4128	158.5	0.8588	158.5	1.61
158.6	0.06563	158.6	0.4128	158.6	0.8584	158.6	1.608
158.7	0.06587	158.7	0.412	158.7	0.858	158.7	1.6076
158.8	0.06556	158.8	0.4116	158.8	0.8572	158.8	1.606
158.9	0.06611	158.9	0.4104	158.9	0.8568	158.9	1.6048
159	0.06572	159	0.4116	159	0.8564	159	1.604
159.1	0.06578	159.1	0.4108	159.1	0.856	159.1	1.6024
159.2	0.06569	159.2	0.4096	159.2	0.8552	159.2	1.602
159.3	0.06562	159.3	0.4108	159.3	0.8548	159.3	1.6008
159.4	0.06555	159.4	0.4104	159.4	0.8544	159.4	1.5992
159.5	0.06564	159.5	0.4108	159.5	0.854	159.5	1.598
159.6	0.06562	159.6	0.4112	159.6	0.8528	159.6	1.596
159.7	0.06585	159.7	0.41	159.7	0.8524	159.7	1.5952
159.8	0.06641	159.8	0.4096	159.8	0.852	159.8	1.5952
159.9	0.06581	159.9	0.41	159.9	0.8516	159.9	1.5936
160	0.06574	160	0.4104	160	0.8512	160	1.592
160.1	0.06561	160.1	0.41	160.1	0.8504	160.1	1.5912
160.2	0.06568	160.2	0.4088	160.2	0.8504	160.2	1.5904
160.3	0.06598	160.3	0.4088	160.3	0.8496	160.3	1.5896
160.4	0.0659	160.4	0.4092	160.4	0.8492	160.4	1.588
160.5	0.06596	160.5	0.4088	160.5	0.8488	160.5	1.5868
160.6	0.06578	160.6	0.41	160.6	0.8484	160.6	1.5864
160.7	0.06625	160.7	0.4092	160.7	0.848	160.7	1.5844
160.8	0.06628	160.8	0.4092	160.8	0.8472	160.8	1.5828
160.9	0.066	160.9	0.4084	160.9	0.8468	160.9	1.576
161	0.06635	161	0.4084	161	0.8452	161	2.0384
161.1	0.06606	161.1	0.4092	161.1	0.8444	161.1	2.1724
161.2	0.06609	161.2	0.4092	161.2	0.9764	161.2	2.2296
161.3	0.06622	161.3	0.408	161.3	1.2164	161.3	2.264
161.4	0.06649	161.4	0.4084	161.4	1.2604	161.4	2.2872
161.5	0.06662	161.5	0.4076	161.5	1.2832	161.5	2.3056
161.6	0.06688	161.6	0.4088	161.6	1.2976	161.6	2.32
161.7	0.06727	161.7	0.4068	161.7	1.3084	161.7	2.3336
161.8	0.06727	161.8	0.408	161.8	1.3164	161.8	2.3452
161.9	0.0673	161.9	0.408	161.9	1.3232	161.9	2.3556
162	0.06744	162	0.4016	162	1.3288	162	2.364
162.1	0.06714	162.1	0.5432	162.1	1.334	162.1	2.372
162.2	0.06678	162.2	0.6416	162.2	1.3388	162.2	2.38
162.3	0.06529	162.3	0.6368	162.3	1.3428	162.3	2.388
162.4	0.04246	162.4	0.636	162.4	1.3464	162.4	2.396
162.5	0.03264	162.5	0.636	162.5	1.3496	162.5	2.4
162.6	0.03236	162.6	0.6388	162.6	1.3528	162.6	2.408
162.7	0.03388	162.7	0.638	162.7	1.3556	162.7	2.412
162.8	0.03348	162.8	0.6396	162.8	1.3584	162.8	2.42
162.9	0.0346	162.9	0.64	162.9	1.3608	162.9	2.424
163	0.03668	163	0.6404	163	1.3632	163	2.428
163.1	0.03788	163.1	0.6424	163.1	1.3652	163.1	2.432
163.2	0.0388	163.2	0.642	163.2	1.3676	163.2	2.44
163.3	0.0394	163.3	0.6428	163.3	1.3696	163.3	2.444
163.4	0.04127	163.4	0.6428	163.4	1.3712	163.4	2.448
163.5	0.04235	163.5	0.6436	163.5	1.3732	163.5	2.452
163.6	0.04318	163.6	0.6448	163.6	1.3748	163.6	2.456
163.7	0.0446	163.7	0.6452	163.7	1.3764	163.7	2.46
163.8	0.04541	163.8	0.6464	163.8	1.378	163.8	2.46
163.9	0.04659	163.9	0.6464	163.9	1.3796	163.9	2.464
164	0.04766	164	0.6468	164	1.3812	164	2.468
164.1	0.04866	164.1	0.6476	164.1	1.3828	164.1	2.472
164.2	0.04958	164.2	0.6484	164.2	1.384	164.2	2.476
164.3	0.05074	164.3	0.6468	164.3	1.3852	164.3	2.48
164.4	0.05144	164.4	0.6492	164.4	1.3868	164.4	2.48
164.5	0.05272	164.5	0.65	164.5	1.388	164.5	2.484
164.6	0.0534	164.6	0.6488	164.6	1.3888	164.6	2.488
164.7	0.05478	164.7	0.6504	164.7	1.39	164.7	2.488
164.8	0.05486	164.8	0.6504	164.8	1.3912	164.8	2.492
164.9	0.0554	164.9	0.652	164.9	1.3924	164.9	2.496
165	0.0565	165	0.6524	165	1.3936	165	2.496
165.1	0.0574	165.1	0.6528	165.1	1.3948	165.1	2.5
165.2	0.0571	165.2	0.652	165.2	1.3956	165.2	2.504
165.3	0.05868	165.3	0.6524	165.3	1.3968	165.3	2.504
165.4	0.05935	165.4	0.6532	165.4	1.398	165.4	2.508
165.5	0.05975	165.5	0.654	165.5	1.3992	165.5	2.508
165.6	0.06122	165.6	0.6544	165.6	1.4	165.6	2.512
165.7	0.06142	165.7	0.6552	165.7	1.4008	165.7	2.512
165.8	0.0618	165.8	0.6548	165.8	1.4016	165.8	2.516
165.9	0.06226	165.9	0.6556	165.9	1.4024	165.9	2.516
166	0.06307	166	0.656	166	1.4032	166	2.52
166.1	0.06384	166.1	0.6552	166.1	1.4044	166.1	2.52
166.2	0.06402	166.2	0.6572	166.2	1.4052	166.2	2.524
166.3	0.0652	166.3	0.6576	166.3	1.406	166.3	2.524
166.4	0.0657	166.4	0.6564	166.4	1.4068	166.4	2.528
166.5	0.06554	166.5	0.6584	166.5	1.4072	166.5	2.528
166.6	0.06698	166.6	0.6572	166.6	1.4076	166.6	2.532
166.7	0.06737	166.7	0.6588	166.7	1.4088	166.7	2.532
166.8	0.06804	166.8	0.6592	166.8	1.41	166.8	2.536
166.9	0.06906	166.9	0.6588	166.9	1.4116	166.9	2.536
167	0.06916	167	0.66	167	1.4116	167	2.54
167.1	0.06964	167.1	0.6596	167.1	1.412	167.1	2.54
167.2	0.07089	167.2	0.6604	167.2	1.4132	167.2	2.544
167.3	0.07111	167.3	0.6612	167.3	1.414	167.3	2.544
167.4	0.07174	167.4	0.6608	167.4	1.4152	167.4	2.544
167.5	0.07194	167.5	0.6616	167.5	1.4156	167.5	2.548
167.6	0.07272	167.6	0.662	167.6	1.416	167.6	2.548
167.7	0.0744	167.7	0.6636	167.7	1.4168	167.7	2.548
167.8	0.07315	167.8	0.6624	167.8	1.4176	167.8	2.552
167.9	0.07392	167.9	0.6616	167.9	1.418	167.9	2.552
168	0.07477	168	0.6632	168	1.4184	168	2.556
168.1	0.07472	168.1	0.6632	168.1	1.4192	168.1	2.556
168.2	0.07592	168.2	0.6628	168.2	1.4196	168.2	2.556
168.3	0.07529	168.3	0.6628	168.3	1.4204	168.3	2.56
168.4	0.07588	168.4	0.664	168.4	1.4212	168.4	2.56
168.5	0.07663	168.5	0.6644	168.5	1.422	168.5	2.56
168.6	0.077	168.6	0.6656	168.6	1.4224	168.6	2.564
168.7	0.07767	168.7	0.666	168.7	1.4228	168.7	2.564
168.8	0.0782	168.8	0.6652	168.8	1.4236	168.8	2.564
168.9	0.07901	168.9	0.6664	168.9	1.424	168.9	2.568
169	0.07909	169	0.666	169	1.4244	169	2.568
169.1	0.07958	169.1	0.6668	169.1	1.4252	169.1	2.572
169.2	0.07964	169.2	0.6668	169.2	1.4256	169.2	2.572
169.3	0.07983	169.3	0.6668	169.3	1.4264	169.3	2.572
169.4	0.08119	169.4	0.6676	169.4	1.4268	169.4	2.576
169.5	0.08104	169.5	0.6688	169.5	1.4272	169.5	2.576
169.6	0.0816	169.6	0.668	169.6	1.4276	169.6	2.576
169.7	0.08252	169.7	0.6696	169.7	1.4284	169.7	2.58
169.8	0.08228	169.8	0.6684	169.8	1.4288	169.8	2.58
169.9	0.08363	169.9	0.6696	169.9	1.4292	169.9	2.58
170	0.08461	170	0.67	170	1.4296	170	2.584
170.1	0.0842	170.1	0.6692	170.1	1.43	170.1	2.584
170.2	0.08387	170.2	0.6708	170.2	1.4304	170.2	2.584
170.3	0.08324	170.3	0.67	170.3	1.4304	170.3	2.584
170.4	0.08487	170.4	0.6708	170.4	1.3124	170.4	2.588
170.5	0.08584	170.5	0.6712	170.5	1.0892	170.5	2.588
170.6	0.08404	170.6	0.6704	170.6	1.0392	170.6	2.588
170.7	0.08444	170.7	0.6728	170.7	1.0148	170.7	2.588
170.8	0.08603	170.8	0.6704	170.8	1	170.8	2.588
170.9	0.08578	170.9	0.6716	170.9	0.9888	170.9	2.588
171	0.08734	171	0.6416	171	0.9804	171	2.1748
171.1	0.08642	171.1	0.4532	171.1	0.9736	171.1	2.0088
171.2	0.08707	171.2	0.4532	171.2	0.968	171.2	1.9448
171.3	0.08813	171.3	0.4516	171.3	0.9628	171.3	1.9108
171.4	0.08691	171.4	0.45	171.4	0.9576	171.4	1.8892
171.5	0.08942	171.5	0.4496	171.5	0.9536	171.5	1.872
171.6	0.08829	171.6	0.4468	171.6	0.9504	171.6	1.8584
171.7	0.08865	171.7	0.4476	171.7	0.9468	171.7	1.846
171.8	0.08907	171.8	0.4468	171.8	0.9436	171.8	1.8372
171.9	0.08871	171.9	0.4464	171.9	0.9404	171.9	1.8292
172	0.09043	172	0.4472	172	0.9376	172	1.822
172.1	0.08739	172.1	0.4448	172.1	0.9352	172.1	1.8148
172.2	0.12288	172.2	0.4456	172.2	0.9332	172.2	1.8088
172.3	0.1216	172.3	0.444	172.3	0.9308	172.3	1.8028
172.4	0.11501	172.4	0.4436	172.4	0.9288	172.4	1.7976
172.5	0.11017	172.5	0.444	172.5	0.9272	172.5	1.792
172.6	0.10521	172.6	0.4432	172.6	0.9252	172.6	1.7872
172.7	0.10197	172.7	0.442	172.7	0.9232	172.7	1.7816
172.8	0.0995	172.8	0.4428	172.8	0.9216	172.8	1.7772
172.9	0.0963	172.9	0.4408	172.9	0.92	172.9	1.7732
173	0.09435	173	0.4412	173	0.918	173	1.7692
173.1	0.09144	173.1	0.44	173.1	0.9168	173.1	1.7652
173.2	0.08949	173.2	0.4408	173.2	0.9152	173.2	1.7616
173.3	0.08846	173.3	0.4404	173.3	0.9136	173.3	1.7584
173.4	0.08643	173.4	0.4384	173.4	0.9124	173.4	1.7552
173.5	0.08501	173.5	0.4392	173.5	0.9108	173.5	1.752
173.6	0.0832	173.6	0.4384	173.6	0.9088	173.6	1.7496
173.7	0.08217	173.7	0.4392	173.7	0.9076	173.7	1.746
173.8	0.08118	173.8	0.4384	173.8	0.9072	173.8	1.7436
173.9	0.07973	173.9	0.4372	173.9	0.9068	173.9	1.7404
174	0.07893	174	0.4384	174	0.9056	174	1.738
174.1	0.07761	174.1	0.4392	174.1	0.904	174.1	1.7344
174.2	0.0769	174.2	0.4364	174.2	0.9024	174.2	1.7324
174.3	0.07599	174.3	0.438	174.3	0.9016	174.3	1.7304
174.4	0.07496	174.4	0.4364	174.4	0.9004	174.4	1.7276
174.5	0.07421	174.5	0.4368	174.5	0.8992	174.5	1.7244
174.6	0.07408	174.6	0.4372	174.6	0.8984	174.6	1.722
174.7	0.0728	174.7	0.4352	174.7	0.8976	174.7	1.72
174.8	0.0723	174.8	0.4352	174.8	0.8964	174.8	1.718
174.9	0.07169	174.9	0.4368	174.9	0.8956	174.9	1.716
175	0.07104	175	0.4352	175	0.8948	175	1.7144
175.1	0.07072	175.1	0.436	175.1	0.8936	175.1	1.712
175.2	0.07002	175.2	0.4348	175.2	0.8932	175.2	1.7096
175.3	0.06948	175.3	0.4348	175.3	0.8924	175.3	1.7068
175.4	0.06915	175.4	0.4356	175.4	0.8912	175.4	1.704
175.5	0.0688	175.5	0.4352	175.5	0.8904	175.5	1.7028
175.6	0.0681	175.6	0.4344	175.6	0.8896	175.6	1.7008
175.7	0.06755	175.7	0.4348	175.7	0.8888	175.7	1.6992
175.8	0.06736	175.8	0.434	175.8	0.8884	175.8	1.6976
175.9	0.06704	175.9	0.4344	175.9	0.8872	175.9	1.6948
176	0.06666	176	0.434	176	0.8864	176	1.6936
176.1	0.06629	176.1	0.4348	176.1	0.8856	176.1	1.6916
176.2	0.06628	176.2	0.4336	176.2	0.8852	176.2	1.69
176.3	0.0655	176.3	0.4332	176.3	0.8844	176.3	1.688
176.4	0.06537	176.4	0.4328	176.4	0.8836	176.4	1.6868
176.5	0.06562	176.5	0.4332	176.5	0.8832	176.5	1.6848
176.6	0.06482	176.6	0.4344	176.6	0.8824	176.6	1.6836
176.7	0.06476	176.7	0.4328	176.7	0.8816	176.7	1.6816
176.8	0.06449	176.8	0.4348	176.8	0.8808	176.8	1.6804
176.9	0.06503	176.9	0.4328	176.9	0.8804	176.9	1.6788
177	0.06431	177	0.4328	177	0.8796	177	1.6772
177.1	0.06433	177.1	0.4324	177.1	0.8788	177.1	1.6752
177.2	0.06435	177.2	0.4324	177.2	0.8784	177.2	1.674
177.3	0.06447	177.3	0.4324	177.3	0.8776	177.3	1.672
177.4	0.06398	177.4	0.4324	177.4	0.8772	177.4	1.6712
177.5	0.06407	177.5	0.4316	177.5	0.8768	177.5	1.6696
177.6	0.06412	177.6	0.4312	177.6	0.876	177.6	1.668
177.7	0.06402	177.7	0.4308	177.7	0.8756	177.7	1.6668
177.8	0.06384	177.8	0.4316	177.8	0.8748	177.8	1.6652
177.9	0.06352	177.9	0.4316	177.9	0.8744	177.9	1.664
178	0.06349	178	0.4316	178	0.8736	178	1.6628
178.1	0.06352	178.1	0.4308	178.1	0.8728	178.1	1.6608
178.2	0.06296	178.2	0.4316	178.2	0.872	178.2	1.6596
178.3	0.06295	178.3	0.4312	178.3	0.8716	178.3	1.6584
178.4	0.06302	178.4	0.4312	178.4	0.8712	178.4	1.6576
178.5	0.0629	178.5	0.432	178.5	0.8708	178.5	1.6564
178.6	0.06312	178.6	0.4296	178.6	0.8704	178.6	1.6556
178.7	0.0628	178.7	0.432	178.7	0.8696	178.7	1.6536
178.8	0.06267	178.8	0.4316	178.8	0.8692	178.8	1.6528
178.9	0.06264	178.9	0.4312	178.9	0.8688	178.9	1.6512
179	0.06274	179	0.4308	179	0.868	179	1.6504
179.1	0.06309	179.1	0.4296	179.1	0.8676	179.1	1.6492
179.2	0.06292	179.2	0.4304	179.2	0.8672	179.2	1.6476
179.3	0.06327	179.3	0.4312	179.3	0.8668	179.3	1.6468
179.4	0.06302	179.4	0.4304	179.4	0.866	179.4	1.6456
179.5	0.06298	179.5	0.4312	179.5	0.8656	179.5	1.644
179.6	0.06308	179.6	0.4284	179.6	0.8652	179.6	1.6436
179.7	0.0635	179.7	0.4312	179.7	0.8648	179.7	1.642
179.8	0.06348	179.8	0.4296	179.8	0.8644	179.8	1.6408
179.9	0.06322	179.9	0.4296	179.9	0.8636	179.9	1.64
180	0.06341	180	0.43	180	0.8632	180	1.6388
180.1	0.06368	180.1	0.43	180.1	0.8628	180.1	1.6376
180.2	0.06345	180.2	0.4292	180.2	0.8624	180.2	1.6368
180.3	0.06362	180.3	0.4292	180.3	0.862	180.3	1.6352
180.4	0.06392	180.4	0.4292	180.4	0.8616	180.4	1.6336
180.5	0.0641	180.5	0.4288	180.5	0.8604	180.5	1.6284
180.6	0.06404	180.6	0.4292	180.6	0.8604	180.6	2.0336
180.7	0.06368	180.7	0.4296	180.7	0.8596	180.7	2.2108
180.8	0.06397	180.8	0.4296	180.8	0.8596	180.8	2.2736
180.9	0.06382	180.9	0.4284	180.9	0.8588	180.9	2.3088
181	0.06392	181	0.4296	181	0.8584	181	2.3328
181.1	0.06387	181.1	0.4296	181.1	0.858	181.1	2.352
181.2	0.06391	181.2	0.428	181.2	0.8576	181.2	2.368
181.3	0.06381	181.3	0.4284	181.3	0.8572	181.3	2.38
181.4	0.06395	181.4	0.428	181.4	0.8548	181.4	2.392
181.5	0.06365	181.5	0.4268	181.5	0.8564	181.5	2.4
181.6	0.06304	181.6	0.6016	181.6	1.1768	181.6	2.412
181.7	0.06148	181.7	0.6608	181.7	1.2524	181.7	2.42
181.8	0.06149	181.8	0.658	181.8	1.2824	181.8	2.428
181.9	0.03152	181.9	0.6556	181.9	1.3	181.9	2.436
182	0.02976	182	0.656	182	1.312	182	2.444
182.1	0.03112	182.1	0.6556	182.1	1.3212	182.1	2.448
182.2	0.03096	182.2	0.6588	182.2	1.3288	182.2	2.456
182.3	0.03272	182.3	0.6584	182.3	1.3352	182.3	2.46
182.4	0.03384	182.4	0.6592	182.4	1.3408	182.4	2.464
182.5	0.0344	182.5	0.6612	182.5	1.3452	182.5	2.468
182.6	0.03712	182.6	0.6592	182.6	1.3496	182.6	2.476
182.7	0.03844	182.7	0.6616	182.7	1.3532	182.7	2.48
182.8	0.03956	182.8	0.6628	182.8	1.3568	182.8	2.484
182.9	0.03952	182.9	0.6632	182.9	1.36	182.9	2.488
183	0.04092	183	0.6636	183	1.3628	183	2.492
183.1	0.04229	183.1	0.6648	183.1	1.366	183.1	2.496
183.2	0.04296	183.2	0.6656	183.2	1.3684	183.2	2.5
183.3	0.04435	183.3	0.666	183.3	1.3708	183.3	2.504
183.4	0.04483	183.4	0.6664	183.4	1.3732	183.4	2.508
183.5	0.04573	183.5	0.6676	183.5	1.3752	183.5	2.512
183.6	0.04679	183.6	0.668	183.6	1.3772	183.6	2.516
183.7	0.04692	183.7	0.6684	183.7	1.3792	183.7	2.516
183.8	0.04872	183.8	0.6684	183.8	1.3808	183.8	2.52
183.9	0.04905	183.9	0.6696	183.9	1.3824	183.9	2.524
184	0.05028	184	0.67	184	1.3836	184	2.524
184.1	0.05121	184.1	0.6712	184.1	1.3856	184.1	2.528
184.2	0.05178	184.2	0.6708	184.2	1.3872	184.2	2.532
184.3	0.053	184.3	0.6716	184.3	1.3888	184.3	2.536
184.4	0.0538	184.4	0.6728	184.4	1.39	184.4	2.536
184.5	0.05455	184.5	0.6728	184.5	1.3916	184.5	2.54
184.6	0.05558	184.6	0.672	184.6	1.3928	184.6	2.54
184.7	0.05601	184.7	0.6736	184.7	1.3944	184.7	2.544
184.8	0.05694	184.8	0.6744	184.8	1.3956	184.8	2.548
184.9	0.05704	184.9	0.6744	184.9	1.3968	184.9	2.548
185	0.05823	185	0.6744	185	1.3984	185	2.552
185.1	0.05906	185.1	0.6748	185.1	1.3996	185.1	2.552
185.2	0.06028	185.2	0.6752	185.2	1.4004	185.2	2.556
185.3	0.06104	185.3	0.6772	185.3	1.4016	185.3	2.556
185.4	0.06118	185.4	0.6768	185.4	1.4028	185.4	2.56
185.5	0.06151	185.5	0.6768	185.5	1.4036	185.5	2.56
185.6	0.06264	185.6	0.6784	185.6	1.4044	185.6	2.564
185.7	0.06338	185.7	0.6788	185.7	1.406	185.7	2.564
185.8	0.064	185.8	0.678	185.8	1.4068	185.8	2.568
185.9	0.06427	185.9	0.6792	185.9	1.4076	185.9	2.568
186	0.06519	186	0.6788	186	1.4088	186	2.572
186.1	0.06568	186.1	0.6792	186.1	1.4096	186.1	2.572
186.2	0.06602	186.2	0.68	186.2	1.4104	186.2	2.576
186.3	0.06619	186.3	0.6812	186.3	1.4112	186.3	2.576
186.4	0.06738	186.4	0.6808	186.4	1.4124	186.4	2.576
186.5	0.06786	186.5	0.6812	186.5	1.4132	186.5	2.58
186.6	0.06832	186.6	0.6824	186.6	1.414	186.6	2.58
186.7	0.06893	186.7	0.6824	186.7	1.4148	186.7	2.584
186.8	0.06922	186.8	0.682	186.8	1.416	186.8	2.584
186.9	0.06991	186.9	0.682	186.9	1.4168	186.9	2.588
187	0.07032	187	0.6832	187	1.4176	187	2.588
187.1	0.07117	187.1	0.684	187.1	1.418	187.1	2.588
187.2	0.07203	187.2	0.684	187.2	1.4192	187.2	2.592
187.3	0.0719	187.3	0.6836	187.3	1.42	187.3	2.592
187.4	0.07331	187.4	0.6848	187.4	1.4204	187.4	2.596
187.5	0.07347	187.5	0.684	187.5	1.4212	187.5	2.596
187.6	0.07453	187.6	0.686	187.6	1.422	187.6	2.596
187.7	0.0747	187.7	0.686	187.7	1.4228	187.7	2.6
187.8	0.07472	187.8	0.686	187.8	1.4236	187.8	2.6
187.9	0.0761	187.9	0.6868	187.9	1.424	187.9	2.6
188	0.07619	188	0.686	188	1.4248	188	2.604
188.1	0.07652	188.1	0.688	188.1	1.4256	188.1	2.604
188.2	0.07675	188.2	0.6868	188.2	1.426	188.2	2.604
188.3	0.07715	188.3	0.688	188.3	1.4264	188.3	2.608
188.4	0.07764	188.4	0.6884	188.4	1.4276	188.4	2.608
188.5	0.07816	188.5	0.6884	188.5	1.428	188.5	2.608
188.6	0.07855	188.6	0.6896	188.6	1.4288	188.6	2.612
188.7	0.07896	188.7	0.6888	188.7	1.4292	188.7	2.612
188.8	0.07936	188.8	0.6904	188.8	1.43	188.8	2.612
188.9	0.07968	188.9	0.69	188.9	1.4308	188.9	2.616
189	0.08006	189	0.6904	189	1.4312	189	2.616
189.1	0.0805	189.1	0.6904	189.1	1.4316	189.1	2.616
189.2	0.08056	189.2	0.69	189.2	1.4324	189.2	2.62
189.3	0.08125	189.3	0.6916	189.3	1.4328	189.3	2.62
189.4	0.08163	189.4	0.6912	189.4	1.4332	189.4	2.62
189.5	0.08182	189.5	0.6924	189.5	1.434	189.5	2.624
189.6	0.08234	189.6	0.692	189.6	1.4344	189.6	2.624
189.7	0.08289	189.7	0.6928	189.7	1.4348	189.7	2.624
189.8	0.08315	189.8	0.6928	189.8	1.4356	189.8	2.628
189.9	0.08368	189.9	0.6924	189.9	1.436	189.9	2.628
190	0.08414	190	0.6936	190	1.4364	190	2.628
190.1	0.08443	190.1	0.6936	190.1	1.4372	190.1	2.632
190.2	0.08503	190.2	0.6936	190.2	1.4376	190.2	2.632
190.3	0.08529	190.3	0.694	190.3	1.438	190.3	2.632
190.4	0.08565	190.4	0.6956	190.4	1.4384	190.4	2.632
190.5	0.08608	190.5	0.6948	190.5	1.4388	190.5	2.636
190.6	0.08646	190.6	0.6956	190.6	1.4384	190.6	2.636
190.7	0.08686	190.7	0.696	190.7	1.4384	190.7	2.636
190.8	0.08688	190.8	0.6964	190.8	1.3256	190.8	2.636
190.9	0.08746	190.9	0.6968	190.9	1.1016	190.9	2.508
191	0.0874	191	0.6968	191	1.0504	191	2.1208
191.1	0.08769	191.1	0.6984	191.1	1.026	191.1	2.0228
191.2	0.08805	191.2	0.6972	191.2	1.0112	191.2	1.9752
191.3	0.08824	191.3	0.6988	191.3	1	191.3	1.9476
191.4	0.08858	191.4	0.6992	191.4	0.9912	191.4	1.9296
191.5	0.08882	191.5	0.6976	191.5	0.984	191.5	1.9132
191.6	0.08885	191.6	0.6984	191.6	0.978	191.6	1.9004
191.7	0.0896	191.7	0.6992	191.7	0.9728	191.7	1.8908
191.8	0.08948	191.8	0.6992	191.8	0.9684	191.8	1.8812
191.9	0.0896	191.9	0.7	191.9	0.964	191.9	1.8736
192	0.08992	192	0.6992	192	0.9604	192	1.8676
192.1	0.08898	192.1	0.6992	192.1	0.9576	192.1	1.8616
192.2	0.10342	192.2	0.7004	192.2	0.954	192.2	1.8536
192.3	0.12544	192.3	0.702	192.3	0.9504	192.3	1.8488
192.4	0.11661	192.4	0.7	192.4	0.9476	192.4	1.8428
192.5	0.1108	192.5	0.7016	192.5	0.9452	192.5	1.838
192.6	0.10677	192.6	0.7008	192.6	0.9428	192.6	1.8328
192.7	0.10255	192.7	0.7016	192.7	0.9408	192.7	1.828
192.8	0.09941	192.8	0.7024	192.8	0.9392	192.8	1.8236
192.9	0.0972	192.9	0.7024	192.9	0.9368	192.9	1.8196
193	0.09421	193	0.702	193	0.9352	193	1.8152
193.1	0.0919	193.1	0.7024	193.1	0.9332	193.1	1.8116
193.2	0.08974	193.2	0.7024	193.2	0.9312	193.2	1.8084
193.3	0.08774	193.3	0.7032	193.3	0.9296	193.3	1.8044
193.4	0.08601	193.4	0.7016	193.4	0.928	193.4	1.8016
193.5	0.08419	193.5	0.5108	193.5	0.9268	193.5	1.798
193.6	0.08272	193.6	0.4868	193.6	0.9252	193.6	1.7948
193.7	0.08156	193.7	0.4868	193.7	0.9236	193.7	1.7916
193.8	0.07997	193.8	0.4836	193.8	0.9224	193.8	1.7892
193.9	0.07866	193.9	0.4824	193.9	0.9208	193.9	1.7864
194	0.0776	194	0.4828	194	0.9196	194	1.7836
194.1	0.0765	194.1	0.4816	194.1	0.9184	194.1	1.7804
194.2	0.07516	194.2	0.4788	194.2	0.9172	194.2	1.778
194.3	0.07402	194.3	0.48	194.3	0.916	194.3	1.776
194.4	0.07369	194.4	0.4792	194.4	0.9148	194.4	1.7732
194.5	0.07254	194.5	0.4788	194.5	0.9136	194.5	1.7708
194.6	0.07143	194.6	0.478	194.6	0.9128	194.6	1.7676
194.7	0.07109	194.7	0.4768	194.7	0.9116	194.7	1.7656
194.8	0.07018	194.8	0.4768	194.8	0.9104	194.8	1.764
194.9	0.0696	194.9	0.476	194.9	0.9092	194.9	1.7612
195	0.06923	195	0.476	195	0.9084	195	1.7596
195.1	0.06838	195.1	0.474	195.1	0.9076	195.1	1.7568
195.2	0.06782	195.2	0.4748	195.2	0.9068	195.2	1.7548
195.3	0.06738	195.3	0.4748	195.3	0.9056	195.3	1.7532
195.4	0.06682	195.4	0.474	195.4	0.9048	195.4	1.7512
195.5	0.06659	195.5	0.4736	195.5	0.904	195.5	1.7496
195.6	0.06616	195.6	0.474	195.6	0.9028	195.6	1.7468
195.7	0.06584	195.7	0.4728	195.7	0.902	195.7	1.7456
195.8	0.06546	195.8	0.4728	195.8	0.9012	195.8	1.7436
195.9	0.06496	195.9	0.4728	195.9	0.9004	195.9	1.7416
196	0.0647	196	0.4716	196	0.9004	196	1.7396
196.1	0.06434	196.1	0.4728	196.1	0.8988	196.1	1.738
196.2	0.06402	196.2	0.4724	196.2	0.898	196.2	1.736
196.3	0.06359	196.3	0.4716	196.3	0.8972	196.3	1.7344
196.4	0.06267	196.4	0.4704	196.4	0.8964	196.4	1.7332
196.5	0.06286	196.5	0.4696	196.5	0.896	196.5	1.7312
196.6	0.06282	196.6	0.4708	196.6	0.8948	196.6	1.73
196.7	0.06222	196.7	0.4696	196.7	0.8944	196.7	1.7284
196.8	0.06181	196.8	0.47	196.8	0.8936	196.8	1.7264
196.9	0.06199	196.9	0.4704	196.9	0.8928	196.9	1.7248
197	0.0617	197	0.4672	197	0.892	197	1.7232
197.1	0.06124	197.1	0.4688	197.1	0.8912	197.1	1.722
197.2	0.0613	197.2	0.47	197.2	0.8908	197.2	1.7208
197.3	0.06132	197.3	0.4688	197.3	0.8904	197.3	1.718
197.4	0.06123	197.4	0.468	197.4	0.8896	197.4	1.7168
197.5	0.06116	197.5	0.4676	197.5	0.8888	197.5	1.7156
197.6	0.06099	197.6	0.4688	197.6	0.8884	197.6	1.7132
197.7	0.06102	197.7	0.4688	197.7	0.8876	197.7	1.7136
197.8	0.06061	197.8	0.4692	197.8	0.8872	197.8	1.7096
197.9	0.06096	197.9	0.4684	197.9	0.886	197.9	1.71
198	0.06105	198	0.4672	198	0.8856	198	1.7068
198.1	0.06056	198.1	0.4684	198.1	0.8852	198.1	1.7092
198.2	0.0606	198.2	0.4688	198.2	0.8844	198.2	1.704
198.3	0.06067	198.3	0.4684	198.3	0.884	198.3	1.7052
198.4	0.0606	198.4	0.4668	198.4	0.8832	198.4	1.7044
198.5	0.06059	198.5	0.4656	198.5	0.882	198.5	1.7028
198.6	0.06022	198.6	0.4648	198.6	0.8796	198.6	1.7008
198.7	0.06036	198.7	0.466	198.7	0.8808	198.7	1.7004
198.8	0.06034	198.8	0.466	198.8	0.8812	198.8	1.6988
198.9	0.06013	198.9	0.4672	198.9	0.8804	198.9	1.6972
199	0.05993	199	0.4664	199	0.88	199	1.6964
199.1	0.06012	199.1	0.4664	199.1	0.8808	199.1	1.6948
199.2	0.0602	199.2	0.4668	199.2	0.8788	199.2	1.6936
199.3	0.06018	199.3	0.4652	199.3	0.8784	199.3	1.6928
199.4	0.06008	199.4	0.4648	199.4	0.8788	199.4	1.6916
199.5	0.06008	199.5	0.4648	199.5	0.8776	199.5	1.6904
199.6	0.06018	199.6	0.464	199.6	0.8772	199.6	1.6892
199.7	0.06014	199.7	0.4652	199.7	0.8768	199.7	1.6884
[truncated: 1,503 more rows]

## Sheet: Fig.2i
No filter		435 nm		475 nm		495 nm		590 nm
Time (s)	Current density (μA cm-2)	Time (s)	Current density (μA cm-2)	Time (s)	Current density (μA cm-2)	Time (s)	Current density (μA cm-2)	Time (s)	Current density (μA cm-2)
0	3.2376	0	2.8828	0	2.6212	0	2.264	0	1.948
0.1	3.2368	0.1	2.8804	0.1	2.6216	0.1	2.264	0.1	1.9472
0.2	3.236	0.2	2.878	0.2	2.6208	0.2	2.264	0.2	1.9476
0.3	3.2344	0.3	2.876	0.3	2.6208	0.3	2.264	0.3	1.9476
0.4	3.2324	0.4	2.874	0.4	2.6196	0.4	2.264	0.4	1.9464
0.5	3.2312	0.5	2.8708	0.5	2.6184	0.5	2.264	0.5	1.9464
0.6	3.2284	0.6	2.872	0.6	2.5596	0.6	2.264	0.6	1.9464
0.7	3.2264	0.7	2.8672	0.7	2.526	0.7	2.264	0.7	1.946
0.8	3.2252	0.8	2.8648	0.8	2.5104	0.8	2.264	0.8	1.9456
0.9	3.2236	0.9	2.8624	0.9	2.5012	0.9	2.264	0.9	1.9456
1	3.222	1	2.858	1	2.4944	1	2.264	1	1.9452
1.1	3.2216	1.1	2.8592	1.1	2.4904	1.1	2.264	1.1	1.9448
1.2	3.2196	1.2	2.8576	1.2	2.4828	1.2	2.264	1.2	1.9448
1.3	3.218	1.3	2.856	1.3	2.4788	1.3	2.264	1.3	1.9452
1.4	3.2168	1.4	2.8556	1.4	2.4744	1.4	2.26	1.4	1.9444
1.5	3.2144	1.5	2.8532	1.5	2.4708	1.5	2.26	1.5	1.944
1.6	3.2124	1.6	2.8508	1.6	2.4684	1.6	2.22	1.6	1.9436
1.7	3.2108	1.7	2.8496	1.7	2.4644	1.7	2.176	1.7	1.944
1.8	3.2096	1.8	2.8476	1.8	2.46	1.8	2.16	1.8	1.9432
1.9	3.2084	1.9	2.846	1.9	2.4604	1.9	2.148	1.9	1.9428
2	3.2064	2	2.8444	2	2.4588	2	2.14	2	1.9428
2.1	3.2056	2.1	2.8436	2.1	2.4536	2.1	2.132	2.1	1.9424
2.2	3.2036	2.2	2.8416	2.2	2.4524	2.2	2.128	2.2	1.9416
2.3	3.2024	2.3	2.8416	2.3	2.4504	2.3	2.124	2.3	1.9416
2.4	3.2004	2.4	2.838	2.4	2.4464	2.4	2.12	2.4	1.9416
2.5	3.1984	2.5	2.8376	2.5	2.4448	2.5	2.112	2.5	1.9416
2.6	3.1972	2.6	2.8364	2.6	2.4428	2.6	2.112	2.6	1.9412
2.7	3.1952	2.7	2.8344	2.7	2.4412	2.7	2.108	2.7	1.9408
2.8	3.1944	2.8	2.8316	2.8	2.4388	2.8	2.104	2.8	1.9404
2.9	3.1932	2.9	2.8332	2.9	2.4368	2.9	2.104	2.9	1.9392
3	3.192	3	2.8312	3	2.4352	3	2.1	3	1.9384
3.1	3.1892	3.1	2.83	3.1	2.4336	3.1	2.096	3.1	1.9372
3.2	3.1884	3.2	2.8296	3.2	2.4316	3.2	2.096	3.2	1.9304
3.3	3.1872	3.3	2.8268	3.3	2.4284	3.3	2.092	3.3	1.9152
3.4	3.1852	3.4	2.8236	3.4	2.4292	3.4	2.088	3.4	1.91
3.5	3.1832	3.5	2.8228	3.5	2.4276	3.5	2.088	3.5	1.9064
3.6	3.1824	3.6	2.8252	3.6	2.4248	3.6	2.084	3.6	1.9028
3.7	3.1812	3.7	2.8232	3.7	2.4192	3.7	2.084	3.7	1.9024
3.8	3.18	3.8	2.82	3.8	2.422	3.8	2.08	3.8	1.8984
3.9	3.1784	3.9	2.8184	3.9	2.42	3.9	2.08	3.9	1.8952
4	3.1768	4	2.816	4	2.42	4	2.076	4	1.8932
4.1	3.1756	4.1	2.8156	4.1	2.418	4.1	2.076	4.1	1.892
4.2	3.174	4.2	2.814	4.2	2.4224	4.2	2.072	4.2	1.8904
4.3	3.1728	4.3	2.8128	4.3	2.4148	4.3	2.072	4.3	1.888
4.4	3.1708	4.4	2.8128	4.4	2.4136	4.4	2.068	4.4	1.8864
4.5	3.17	4.5	2.8124	4.5	2.4096	4.5	2.068	4.5	1.8852
4.6	3.1676	4.6	2.8092	4.6	2.4104	4.6	2.068	4.6	1.884
4.7	3.1672	4.7	2.8084	4.7	2.41	4.7	2.064	4.7	1.8828
4.8	3.1652	4.8	2.8076	4.8	2.4132	4.8	2.064	4.8	1.88
4.9	3.1648	4.9	2.808	4.9	2.4044	4.9	2.06	4.9	1.8792
5	3.1632	5	2.8076	5	2.4052	5	2.06	5	1.8788
5.1	3.1624	5.1	2.806	5.1	2.404	5.1	2.056	5.1	1.8764
5.2	3.1608	5.2	2.8044	5.2	2.4024	5.2	2.056	5.2	1.8764
5.3	3.16	5.3	2.8024	5.3	2.4004	5.3	2.056	5.3	1.8744
5.4	3.1576	5.4	2.8016	5.4	2.3976	5.4	2.052	5.4	1.8736
5.5	3.1564	5.5	2.804	5.5	2.398	5.5	2.052	5.5	1.8716
5.6	3.1552	5.6	2.804	5.6	2.398	5.6	2.052	5.6	1.8704
5.7	3.154	5.7	2.8012	5.7	2.3968	5.7	2.048	5.7	1.87
5.8	3.1528	5.8	2.7984	5.8	2.3948	5.8	2.048	5.8	1.8684
5.9	3.1512	5.9	2.7972	5.9	2.3936	5.9	2.044	5.9	1.8672
6	3.15	6	2.7944	6	2.3928	6	2.044	6	1.8664
6.1	3.1488	6.1	2.796	6.1	2.3924	6.1	2.044	6.1	1.8656
6.2	3.1472	6.2	2.7956	6.2	2.3912	6.2	2.04	6.2	1.8644
6.3	3.1456	6.3	2.7928	6.3	2.3896	6.3	2.04	6.3	1.8624
6.4	3.1436	6.4	2.7928	6.4	2.3884	6.4	2.04	6.4	1.8616
6.5	3.1416	6.5	2.7904	6.5	2.3872	6.5	2.036	6.5	1.86
6.6	3.1348	6.6	2.7904	6.6	2.386	6.6	2.036	6.6	1.8588
6.7	3.502	6.7	2.7896	6.7	2.3856	6.7	2.032	6.7	1.858
6.8	3.7552	6.8	2.7892	6.8	2.384	6.8	2.032	6.8	1.8576
6.9	3.8244	6.9	2.7884	6.9	2.3828	6.9	2.032	6.9	1.8556
7	3.866	7	2.786	7	2.3816	7	2.032	7	1.8552
7.1	3.8952	7.1	2.7864	7.1	2.3812	7.1	2.028	7.1	1.8548
7.2	3.9168	7.2	2.7852	7.2	2.38	7.2	2.028	7.2	1.8536
7.3	3.934	7.3	2.784	7.3	2.3788	7.3	2.028	7.3	1.8524
7.4	3.9496	7.4	2.7828	7.4	2.3772	7.4	2.024	7.4	1.8512
7.5	3.962	7.5	2.782	7.5	2.3772	7.5	2.024	7.5	1.8504
7.6	3.9744	7.6	2.7812	7.6	2.3756	7.6	2.024	7.6	1.8496
7.7	3.9844	7.7	2.7808	7.7	2.3748	7.7	2.02	7.7	1.8484
7.8	3.994	7.8	2.7796	7.8	2.3736	7.8	2.02	7.8	1.8476
7.9	4.004	7.9	2.7788	7.9	2.3728	7.9	2.02	7.9	1.846
8	4.012	8	2.778	8	2.372	8	2.016	8	1.846
8.1	4.02	8.1	2.7772	8.1	2.3712	8.1	2.016	8.1	1.844
8.2	4.024	8.2	2.7736	8.2	2.3696	8.2	2.016	8.2	1.8436
8.3	4.032	8.3	2.7788	8.3	2.3692	8.3	2.016	8.3	1.8432
8.4	4.04	8.4	2.9044	8.4	2.3684	8.4	2.012	8.4	1.842
8.5	4.044	8.5	2.9372	8.5	2.3684	8.5	2.012	8.5	1.8424
8.6	4.052	8.6	2.9544	8.6	2.3668	8.6	2.012	8.6	1.8404
8.7	4.056	8.7	2.966	8.7	2.3656	8.7	2.008	8.7	1.838
8.8	4.06	8.8	2.9744	8.8	2.364	8.8	2.008	8.8	1.8372
8.9	4.068	8.9	2.982	8.9	2.3632	8.9	2.008	8.9	1.838
9	4.072	9	2.9868	9	2.3624	9	2.008	9	1.8368
9.1	4.076	9.1	2.992	9.1	2.3612	9.1	2.004	9.1	1.8352
9.2	4.08	9.2	2.9956	9.2	2.362	9.2	2.004	9.2	1.8348
9.3	4.088	9.3	2.9996	9.3	2.3608	9.3	2.004	9.3	1.8336
9.4	4.092	9.4	3.0036	9.4	2.3596	9.4	2	9.4	1.8332
9.5	4.096	9.5	3.006	9.5	2.3592	9.5	2	9.5	1.8312
9.6	4.1	9.6	3.0088	9.6	2.3572	9.6	1.9992	9.6	1.8308
9.7	4.104	9.7	3.0112	9.7	2.3576	9.7	1.998	9.7	1.8304
9.8	4.108	9.8	3.0136	9.8	2.356	9.8	1.9976	9.8	1.8296
9.9	4.112	9.9	3.0168	9.9	2.3552	9.9	1.9968	9.9	1.8284
10	4.116	10	3.0176	10	2.354	10	1.9952	10	1.8272
10.1	4.116	10.1	3.02	10.1	2.352	10.1	1.994	10.1	1.8272
10.2	4.12	10.2	3.0216	10.2	2.3488	10.2	1.9928	10.2	1.8256
10.3	4.124	10.3	3.0232	10.3	2.348	10.3	1.992	10.3	1.8252
10.4	4.128	10.4	3.024	10.4	2.3996	10.4	1.9912	10.4	1.8236
10.5	4.128	10.5	3.0268	10.5	2.4492	10.5	1.99	10.5	1.8228
10.6	4.132	10.6	3.0288	10.6	2.4604	10.6	1.9888	10.6	1.8224
10.7	4.132	10.7	3.0292	10.7	2.4712	10.7	1.988	10.7	1.8212
10.8	4.136	10.8	3.0312	10.8	2.478	10.8	1.9868	10.8	1.8208
10.9	4.14	10.9	3.0324	10.9	2.4832	10.9	1.986	10.9	1.82
11	4.14	11	3.0336	11	2.4884	11	1.9844	11	1.8192
11.1	4.144	11.1	3.0352	11.1	2.4928	11.1	1.984	11.1	1.8184
11.2	4.144	11.2	3.0356	11.2	2.4964	11.2	1.9812	11.2	1.8172
11.3	4.148	11.3	3.0368	11.3	2.4996	11.3	1.9804	11.3	1.8168
11.4	4.148	11.4	3.038	11.4	2.5024	11.4	2.052	11.4	1.8156
11.5	4.152	11.5	3.0384	11.5	2.5044	11.5	2.076	11.5	1.8152
11.6	4.152	11.6	3.0404	11.6	2.5072	11.6	2.092	11.6	1.814
11.7	4.156	11.7	3.0412	11.7	2.5096	11.7	2.1	11.7	1.8136
11.8	4.156	11.8	3.0416	11.8	2.5112	11.8	2.104	11.8	1.812
11.9	4.16	11.9	3.0428	11.9	2.5136	11.9	2.112	11.9	1.812
12	4.16	12	3.0432	12	2.5152	12	2.116	12	1.8112
12.1	4.164	12.1	3.0448	12.1	2.5164	12.1	2.12	12.1	1.81
12.2	4.164	12.2	3.0452	12.2	2.5184	12.2	2.124	12.2	1.8096
12.3	4.164	12.3	3.0456	12.3	2.5192	12.3	2.128	12.3	1.8084
12.4	4.168	12.4	3.0464	12.4	2.5208	12.4	2.128	12.4	1.808
12.5	4.168	12.5	3.0476	12.5	2.5232	12.5	2.132	12.5	1.8076
12.6	4.172	12.6	3.0476	12.6	2.5244	12.6	2.132	12.6	1.8056
12.7	4.172	12.7	3.0488	12.7	2.5256	12.7	2.136	12.7	1.806
12.8	4.176	12.8	3.0496	12.8	2.5268	12.8	2.136	12.8	1.804
12.9	4.176	12.9	3.0496	12.9	2.5276	12.9	2.136	12.9	1.8024
13	4.176	13	3.0504	13	2.5288	13	2.14	13	1.8012
13.1	4.18	13.1	3.0512	13.1	2.5296	13.1	2.14	13.1	1.8
13.2	4.18	13.2	3.0508	13.2	2.5308	13.2	2.144	13.2	1.8056
13.3	4.18	13.3	3.052	13.3	2.5312	13.3	2.144	13.3	1.832
13.4	4.184	13.4	3.0536	13.4	2.5324	13.4	2.144	13.4	1.8312
13.5	4.184	13.5	3.0536	13.5	2.5328	13.5	2.144	13.5	1.8328
13.6	4.188	13.6	3.0536	13.6	2.534	13.6	2.148	13.6	1.8356
13.7	4.188	13.7	3.054	13.7	2.534	13.7	2.148	13.7	1.8368
13.8	4.192	13.8	3.0544	13.8	2.536	13.8	2.148	13.8	1.8384
13.9	4.192	13.9	3.0556	13.9	2.5368	13.9	2.148	13.9	1.84
14	4.192	14	3.0556	14	2.5372	14	2.152	14	1.8412
14.1	4.192	14.1	3.056	14.1	2.5384	14.1	2.152	14.1	1.8424
14.2	4.196	14.2	3.056	14.2	2.5384	14.2	2.152	14.2	1.8432
14.3	4.196	14.3	3.0568	14.3	2.5396	14.3	2.152	14.3	1.8436
14.4	4.2	14.4	3.0576	14.4	2.5396	14.4	2.152	14.4	1.844
14.5	4.2	14.5	3.058	14.5	2.5404	14.5	2.156	14.5	1.8448
14.6	4.2	14.6	3.058	14.6	2.5408	14.6	2.156	14.6	1.8456
14.7	4.2	14.7	3.0588	14.7	2.5416	14.7	2.156	14.7	1.8456
14.8	4.204	14.8	3.0588	14.8	2.542	14.8	2.156	14.8	1.8464
14.9	4.204	14.9	3.0596	14.9	2.5428	14.9	2.156	14.9	1.8468
15	4.204	15	3.0592	15	2.5432	15	2.156	15	1.8472
15.1	4.208	15.1	3.06	15.1	2.5436	15.1	2.16	15.1	1.8468
15.2	4.208	15.2	3.0604	15.2	2.5436	15.2	2.16	15.2	1.8476
15.3	4.208	15.3	3.0608	15.3	2.5444	15.3	2.16	15.3	1.8484
15.4	4.208	15.4	3.0612	15.4	2.5444	15.4	2.16	15.4	1.848
15.5	4.212	15.5	3.0616	15.5	2.5448	15.5	2.16	15.5	1.8488
15.6	4.212	15.6	3.0616	15.6	2.5456	15.6	2.16	15.6	1.8496
15.7	4.212	15.7	3.0624	15.7	2.546	15.7	2.16	15.7	1.8492
15.8	4.216	15.8	3.0624	15.8	2.5468	15.8	2.16	15.8	1.8496
15.9	4.216	15.9	3.0628	15.9	2.5472	15.9	2.16	15.9	1.8496
16	4.216	16	3.0628	16	2.5476	16	2.16	16	1.85
16.1	4.216	16.1	3.0628	16.1	2.5476	16.1	2.16	16.1	1.8492
16.2	4.216	16.2	3.0628	16.2	2.5488	16.2	2.164	16.2	1.8496
16.3	4.22	16.3	3.0636	16.3	2.5488	16.3	2.164	16.3	1.8496
16.4	4.22	16.4	3.0632	16.4	2.5488	16.4	2.164	16.4	1.85
16.5	4.22	16.5	3.0648	16.5	2.5496	16.5	2.164	16.5	1.8508
16.6	4.22	16.6	3.0648	16.6	2.5492	16.6	2.164	16.6	1.8512
16.7	4.216	16.7	3.0648	16.7	2.55	16.7	2.164	16.7	1.85
16.8	4.184	16.8	3.0648	16.8	2.5504	16.8	2.164	16.8	1.8504
16.9	3.7168	16.9	3.0648	16.9	2.5512	16.9	2.164	16.9	1.8508
17	3.5832	17	3.0652	17	2.5516	17	2.164	17	1.8508
17.1	3.526	17.1	3.0656	17.1	2.5516	17.1	2.164	17.1	1.8508
17.2	3.4924	17.2	3.066	17.2	2.5516	17.2	2.164	17.2	1.8512
17.3	3.4712	17.3	3.0664	17.3	2.5524	17.3	2.164	17.3	1.8512
17.4	3.4508	17.4	3.0664	17.4	2.5524	17.4	2.164	17.4	1.8504
17.5	3.4348	17.5	3.0664	17.5	2.5524	17.5	2.164	17.5	1.8504
17.6	3.4228	17.6	3.0668	17.6	2.5528	17.6	2.164	17.6	1.8508
17.7	3.412	17.7	3.0668	17.7	2.554	17.7	2.164	17.7	1.8508
17.8	3.4028	17.8	3.0672	17.8	2.554	17.8	2.164	17.8	1.8508
17.9	3.3936	17.9	3.0676	17.9	2.5532	17.9	2.164	17.9	1.8508
18	3.386	18	3.0672	18	2.554	18	2.168	18	1.8512
18.1	3.378	18.1	3.0668	18.1	2.5544	18.1	2.164	18.1	1.8512
18.2	3.3712	18.2	3.0672	18.2	2.5536	18.2	2.168	18.2	1.8508
18.3	3.364	18.3	3.0676	18.3	2.5548	18.3	2.168	18.3	1.8512
18.4	3.3584	18.4	3.0672	18.4	2.5544	18.4	2.168	18.4	1.8508
18.5	3.3524	18.5	3.0656	18.5	2.5544	18.5	2.168	18.5	1.8508
18.6	3.3468	18.6	3.0664	18.6	2.5548	18.6	2.168	18.6	1.8508
18.7	3.342	18.7	2.9664	18.7	2.5556	18.7	2.168	18.7	1.8504
18.8	3.336	18.8	2.9192	18.8	2.5552	18.8	2.168	18.8	1.85
18.9	3.3316	18.9	2.898	18.9	2.5556	18.9	2.168	18.9	1.8504
19	3.3276	19	2.886	19	2.556	19	2.168	19	1.8504
19.1	3.3216	19.1	2.8768	19.1	2.556	19.1	2.168	19.1	1.8496
19.2	3.3176	19.2	2.8696	19.2	2.5564	19.2	2.168	19.2	1.8504
19.3	3.3136	19.3	2.864	19.3	2.556	19.3	2.168	19.3	1.8496
19.4	3.3096	19.4	2.8612	19.4	2.5564	19.4	2.168	19.4	1.85
19.5	3.3052	19.5	2.8492	19.5	2.5568	19.5	2.168	19.5	1.8504
19.6	3.3012	19.6	2.8492	19.6	2.5576	19.6	2.168	19.6	1.8504
19.7	3.298	19.7	2.8456	19.7	2.5572	19.7	2.168	19.7	1.8508
19.8	3.2944	19.8	2.8424	19.8	2.5572	19.8	2.168	19.8	1.85
19.9	3.2908	19.9	2.8388	19.9	2.5572	19.9	2.168	19.9	1.8492
20	3.2876	20	2.8364	20	2.556	20	2.168	20	1.8496
20.1	3.2836	20.1	2.8324	20.1	2.5556	20.1	2.168	20.1	1.8492
20.2	3.2804	20.2	2.8296	20.2	2.556	20.2	2.168	20.2	1.8496
20.3	3.2772	20.3	2.8276	20.3	2.5	20.3	2.168	20.3	1.8488
20.4	3.274	20.4	2.8248	20.4	2.464	20.4	2.168	20.4	1.8492
20.5	3.2708	20.5	2.8224	20.5	2.4488	20.5	2.168	20.5	1.8488
20.6	3.2672	20.6	2.8204	20.6	2.4388	20.6	2.168	20.6	1.8492
20.7	3.2644	20.7	2.8176	20.7	2.432	20.7	2.168	20.7	1.8484
20.8	3.2616	20.8	2.816	20.8	2.4264	20.8	2.168	20.8	1.8484
20.9	3.2584	20.9	2.8144	20.9	2.4216	20.9	2.168	20.9	1.8484
21	3.256	21	2.812	21	2.416	21	2.168	21	1.8488
21.1	3.2528	21.1	2.81	21.1	2.412	21.1	2.168	21.1	1.8492
21.2	3.2508	21.2	2.808	21.2	2.4092	21.2	2.168	21.2	1.8484
21.3	3.248	21.3	2.8064	21.3	2.4068	21.3	2.164	21.3	1.848
21.4	3.2452	21.4	2.8048	21.4	2.4044	21.4	2.168	21.4	1.8472
21.5	3.2424	21.5	2.8032	21.5	2.4004	21.5	2.168	21.5	1.8476
21.6	3.2396	21.6	2.8012	21.6	2.3984	21.6	2.164	21.6	1.848
21.7	3.2376	21.7	2.7996	21.7	2.3948	21.7	2.164	21.7	1.8472
21.8	3.2352	21.8	2.798	21.8	2.3908	21.8	2.164	21.8	1.8476
21.9	3.232	21.9	2.796	21.9	2.3904	21.9	2.164	21.9	1.8476
22	3.2292	22	2.7944	22	2.3884	22	2.164	22	1.8468
22.1	3.2272	22.1	2.7936	22.1	2.3864	22.1	2.164	22.1	1.8468
22.2	3.2252	22.2	2.7916	22.2	2.3848	22.2	2.164	22.2	1.8468
22.3	3.2224	22.3	2.7908	22.3	2.3836	22.3	2.164	22.3	1.8464
22.4	3.22	22.4	2.7884	22.4	2.382	22.4	2.144	22.4	1.8464
22.5	3.2172	22.5	2.788	22.5	2.38	22.5	2.084	22.5	1.8464
22.6	3.2148	22.6	2.7864	22.6	2.3764	22.6	2.064	22.6	1.8456
22.7	3.2116	22.7	2.7852	22.7	2.3752	22.7	2.052	22.7	1.8452
22.8	3.2104	22.8	2.784	22.8	2.3736	22.8	2.04	22.8	1.8444
22.9	3.208	22.9	2.7824	22.9	2.3704	22.9	2.036	22.9	1.8436
23	3.2064	23	2.7796	23	2.3692	23	2.028	23	1.8436
23.1	3.2044	23.1	2.7796	23.1	2.372	23.1	2.024	23.1	1.8296
23.2	3.202	23.2	2.7792	23.2	2.3676	23.2	2.02	23.2	1.82
23.3	3.2	23.3	2.7776	23.3	2.366	23.3	2.016	23.3	1.8148
23.4	3.1976	23.4	2.776	23.4	2.364	23.4	2.012	23.4	1.812
23.5	3.1952	23.5	2.7752	23.5	2.3636	23.5	2.012	23.5	1.8084
23.6	3.1936	23.6	2.7736	23.6	2.362	23.6	2.008	23.6	1.8056
23.7	3.1916	23.7	2.7728	23.7	2.3604	23.7	2.004	23.7	1.8044
23.8	3.1892	23.8	2.7708	23.8	2.3588	23.8	2	23.8	1.8028
23.9	3.1872	23.9	2.7696	23.9	2.358	23.9	1.9992	23.9	1.8008
24	3.1856	24	2.7688	24	2.3568	24	1.9972	24	1.7992
24.1	3.1832	24.1	2.7684	24.1	2.3552	24.1	1.9944	24.1	1.796
24.2	3.1812	24.2	2.768	24.2	2.3592	24.2	1.9924	24.2	1.7948
24.3	3.18	24.3	2.7664	24.3	2.3528	24.3	1.9896	24.3	1.7936
24.4	3.1776	24.4	2.764	24.4	2.352	24.4	1.988	24.4	1.7924
24.5	3.1756	24.5	2.7632	24.5	2.3456	24.5	1.986	24.5	1.792
24.6	3.174	24.6	2.762	24.6	2.3492	24.6	1.9844	24.6	1.79
24.7	3.1716	24.7	2.7616	24.7	2.348	24.7	1.982	24.7	1.7888
24.8	3.17	24.8	2.7608	24.8	2.3484	24.8	1.98	24.8	1.788
24.9	3.1684	24.9	2.7592	24.9	2.3464	24.9	1.9784	24.9	1.7868
25	3.1664	25	2.758	25	2.3452	25	1.9776	25	1.7848
25.1	3.1656	25.1	2.7572	25.1	2.3448	25.1	1.9752	25.1	1.784
25.2	3.1632	25.2	2.756	25.2	2.3432	25.2	1.9728	25.2	1.7828
25.3	3.1612	25.3	2.7552	25.3	2.3416	25.3	1.9716	25.3	1.7816
25.4	3.1596	25.4	2.7548	25.4	2.3408	25.4	1.97	25.4	1.7804
25.5	3.158	25.5	2.7544	25.5	2.3416	25.5	1.9684	25.5	1.78
25.6	3.1568	25.6	2.7528	25.6	2.3388	25.6	1.9664	25.6	1.7784
25.7	3.1544	25.7	2.7512	25.7	2.3376	25.7	1.9648	25.7	1.7772
25.8	3.1532	25.8	2.7508	25.8	2.336	25.8	1.9632	25.8	1.7764
25.9	3.1516	25.9	2.7496	25.9	2.3364	25.9	1.9616	25.9	1.7756
26	3.1496	26	2.7488	26	2.3328	26	1.96	26	1.7748
26.1	3.1488	26.1	2.7484	26.1	2.3332	26.1	1.9592	26.1	1.7736
26.2	3.146	26.2	2.7472	26.2	2.3336	26.2	1.9572	26.2	1.7724
26.3	3.1448	26.3	2.746	26.3	2.3304	26.3	1.9556	26.3	1.7712
26.4	3.1432	26.4	2.7456	26.4	2.3296	26.4	1.9552	26.4	1.77
26.5	3.1416	26.5	2.7448	26.5	2.3296	26.5	1.9528	26.5	1.77
26.6	3.14	26.6	2.7432	26.6	2.3288	26.6	1.95	26.6	1.768
26.7	3.1372	26.7	2.7428	26.7	2.328	26.7	1.9496	26.7	1.7684
26.8	3.1348	26.8	2.7416	26.8	2.3268	26.8	1.9484	26.8	1.7664
26.9	3.1284	26.9	2.7404	26.9	2.326	26.9	1.9476	26.9	1.7656
27	3.5344	27	2.7408	27	2.3244	27	1.946	27	1.7652
27.1	3.7432	27.1	2.7392	27.1	2.3232	27.1	1.9452	27.1	1.764
27.2	3.8104	27.2	2.7384	27.2	2.3228	27.2	1.9428	27.2	1.7632
27.3	3.8504	27.3	2.7368	27.3	2.322	27.3	1.942	27.3	1.7616
27.4	3.8776	27.4	2.7364	27.4	2.322	27.4	1.9412	27.4	1.7608
27.5	3.8992	27.5	2.7356	27.5	2.3216	27.5	1.9396	27.5	1.7608
27.6	3.916	27.6	2.7356	27.6	2.32	27.6	1.9392	27.6	1.76
27.7	3.9304	27.7	2.7344	27.7	2.3188	27.7	1.9372	27.7	1.7584
27.8	3.9428	27.8	2.734	27.8	2.3184	27.8	1.936	27.8	1.7584
27.9	3.954	27.9	2.7328	27.9	2.3168	27.9	1.9348	27.9	1.7572
28	3.9644	28	2.732	28	2.3164	28	1.9336	28	1.7556
28.1	3.9736	28.1	2.7312	28.1	2.3148	28.1	1.9324	28.1	1.756
28.2	3.9824	28.2	2.7304	28.2	2.3148	28.2	1.9308	28.2	1.7556
28.3	3.9896	28.3	2.7272	28.3	2.314	28.3	1.9304	28.3	1.754
28.4	3.9976	28.4	2.726	28.4	2.3132	28.4	1.9296	28.4	1.7528
28.5	4.004	28.5	2.802	28.5	2.3124	28.5	1.9288	28.5	1.7516
28.6	4.012	28.6	2.88	28.6	2.3116	28.6	1.9276	28.6	1.7516
28.7	4.016	28.7	2.8988	28.7	2.3104	28.7	1.9268	28.7	1.7504
28.8	4.024	28.8	2.9132	28.8	2.3104	28.8	1.926	28.8	1.7504
28.9	4.028	28.9	2.9228	28.9	2.3092	28.9	1.9244	28.9	1.7488
29	4.032	29	2.9308	29	2.3076	29	1.9228	29	1.748
29.1	4.036	29.1	2.9364	29.1	2.3076	29.1	1.9232	29.1	1.7476
29.2	4.04	29.2	2.9416	29.2	2.3068	29.2	1.922	29.2	1.7472
29.3	4.048	29.3	2.9468	29.3	2.3064	29.3	1.9208	29.3	1.746
29.4	4.052	29.4	2.95	29.4	2.304	29.4	1.92	29.4	1.7452
29.5	4.056	29.5	2.954	29.5	2.3044	29.5	1.9188	29.5	1.744
29.6	4.06	29.6	2.9568	29.6	2.3048	29.6	1.9184	29.6	1.7432
29.7	4.06	29.7	2.9596	29.7	2.3036	29.7	1.916	29.7	1.7424
29.8	4.064	29.8	2.9624	29.8	2.3016	29.8	1.9152	29.8	1.7424
29.9	4.068	29.9	2.9656	29.9	2.3016	29.9	1.9144	29.9	1.7416
30	4.072	30	2.9672	30	2.3008	30	1.9136	30	1.7408
30.1	4.076	30.1	2.9692	30.1	2.2992	30.1	1.9116	30.1	1.7396
30.2	4.08	30.2	2.972	30.2	2.2988	30.2	1.9112	30.2	1.7388
30.3	4.08	30.3	2.974	30.3	2.2984	30.3	1.91	30.3	1.7384
30.4	4.084	30.4	2.976	30.4	2.2968	30.4	1.9088	30.4	1.7376
30.5	4.088	30.5	2.9776	30.5	2.2952	30.5	1.9084	30.5	1.7372
30.6	4.088	30.6	2.9788	30.6	2.292	30.6	1.9084	30.6	1.7364
30.7	4.092	30.7	2.9808	30.7	2.3648	30.7	1.906	30.7	1.7352
30.8	4.096	30.8	2.9828	30.8	2.3952	30.8	1.9056	30.8	1.7352
30.9	4.1	30.9	2.9836	30.9	2.4076	30.9	1.9044	30.9	1.7344
31	4.1	31	2.9852	31	2.416	31	1.904	31	1.7332
31.1	4.104	31.1	2.9868	31.1	2.4232	31.1	1.902	31.1	1.7328
31.2	4.104	31.2	2.9884	31.2	2.4292	31.2	1.9016	31.2	1.7324
31.3	4.108	31.3	2.9892	31.3	2.4344	31.3	1.9004	31.3	1.7316
31.4	4.108	31.4	2.9908	31.4	2.438	31.4	1.8984	31.4	1.7312
31.5	4.112	31.5	2.9912	31.5	2.442	31.5	1.9	31.5	1.7304
31.6	4.116	31.6	2.9924	31.6	2.4448	31.6	1.8984	31.6	1.7292
31.7	4.116	31.7	2.9936	31.7	2.4484	31.7	1.8968	31.7	1.7284
31.8	4.12	31.8	2.994	31.8	2.4504	31.8	1.894	31.8	1.7272
31.9	4.12	31.9	2.9952	31.9	2.4528	31.9	1.9216	31.9	1.7272
32	4.124	32	2.9968	32	2.4552	32	1.9804	32	1.7268
32.1	4.124	32.1	2.9976	32.1	2.4572	32.1	1.9972	32.1	1.726
32.2	4.128	32.2	2.9984	32.2	2.4592	32.2	2.008	32.2	1.726
32.3	4.128	32.3	2.9988	32.3	2.4612	32.3	2.016	32.3	1.7248
32.4	4.132	32.4	3.0004	32.4	2.4628	32.4	2.024	32.4	1.7232
32.5	4.132	32.5	3.0008	32.5	2.464	32.5	2.028	32.5	1.7212
32.6	4.132	32.6	3.0016	32.6	2.4656	32.6	2.032	32.6	1.72
32.7	4.136	32.7	3.0028	32.7	2.4672	32.7	2.036	32.7	1.7472
32.8	4.136	32.8	3.0032	32.8	2.4688	32.8	2.04	32.8	1.7512
32.9	4.136	32.9	3.0036	32.9	2.47	32.9	2.04	32.9	1.7536
33	4.14	33	3.0044	33	2.4716	33	2.044	33	1.7556
33.1	4.14	33.1	3.0052	33.1	2.4724	33.1	2.048	33.1	1.7576
33.2	4.144	33.2	3.0056	33.2	2.474	33.2	2.048	33.2	1.7596
33.3	4.144	33.3	3.0064	33.3	2.4756	33.3	2.052	33.3	1.7604
33.4	4.144	33.4	3.0072	33.4	2.4752	33.4	2.052	33.4	1.762
33.5	4.148	33.5	3.0076	33.5	2.4776	33.5	2.052	33.5	1.7628
33.6	4.148	33.6	3.0088	33.6	2.4776	33.6	2.056	33.6	1.764
33.7	4.148	33.7	3.0088	33.7	2.4788	33.7	2.056	33.7	1.7644
33.8	4.152	33.8	3.0096	33.8	2.48	33.8	2.056	33.8	1.7648
33.9	4.152	33.9	3.01	33.9	2.4796	33.9	2.06	33.9	1.766
34	4.156	34	3.0112	34	2.4812	34	2.06	34	1.7668
34.1	4.156	34.1	3.0116	34.1	2.482	34.1	2.06	34.1	1.7676
34.2	4.156	34.2	3.0124	34.2	2.4816	34.2	2.064	34.2	1.7692
34.3	4.156	34.3	3.0132	34.3	2.482	34.3	2.064	34.3	1.7688
34.4	4.16	34.4	3.0132	34.4	2.4828	34.4	2.064	34.4	1.7692
34.5	4.16	34.5	3.0132	34.5	2.4848	34.5	2.064	34.5	1.7704
34.6	4.16	34.6	3.014	34.6	2.4864	34.6	2.064	34.6	1.77
34.7	4.164	34.7	3.0144	34.7	2.4844	34.7	2.068	34.7	1.7708
34.8	4.164	34.8	3.0148	34.8	2.4856	34.8	2.068	34.8	1.7716
34.9	4.164	34.9	3.0156	34.9	2.488	34.9	2.068	34.9	1.772
35	4.164	35	3.0164	35	2.4884	35	2.068	35	1.7712
35.1	4.168	35.1	3.0164	35.1	2.4904	35.1	2.068	35.1	1.7724
35.2	4.168	35.2	3.0168	35.2	2.4908	35.2	2.072	35.2	1.7724
35.3	4.168	35.3	3.0168	35.3	2.4908	35.3	2.072	35.3	1.7728
35.4	4.172	35.4	3.0172	35.4	2.4904	35.4	2.072	35.4	1.7728
35.5	4.172	35.5	3.0192	35.5	2.4904	35.5	2.072	35.5	1.7736
35.6	4.172	35.6	3.0188	35.6	2.4916	35.6	2.072	35.6	1.7736
35.7	4.172	35.7	3.0184	35.7	2.492	35.7	2.072	35.7	1.7736
35.8	4.176	35.8	3.0188	35.8	2.4924	35.8	2.072	35.8	1.7744
35.9	4.176	35.9	3.02	35.9	2.4932	35.9	2.076	35.9	1.7744
36	4.176	36	3.0204	36	2.494	36	2.076	36	1.7744
36.1	4.176	36.1	3.0196	36.1	2.4932	36.1	2.076	36.1	1.774
36.2	4.176	36.2	3.0204	36.2	2.4944	36.2	2.076	36.2	1.7744
36.3	4.18	36.3	3.0204	36.3	2.4948	36.3	2.076	36.3	1.7748
36.4	4.18	36.4	3.0216	36.4	2.4952	36.4	2.076	36.4	1.7752
36.5	4.18	36.5	3.0216	36.5	2.4964	36.5	2.076	36.5	1.7752
36.6	4.18	36.6	3.0216	36.6	2.496	36.6	2.08	36.6	1.776
36.7	4.18	36.7	3.0228	36.7	2.4964	36.7	2.08	36.7	1.7756
36.8	4.18	36.8	3.0228	36.8	2.4976	36.8	2.08	36.8	1.7756
36.9	4.184	36.9	3.0228	36.9	2.4972	36.9	2.08	36.9	1.7756
37	3.9064	37	3.0232	37	2.498	37	2.08	37	1.776
37.1	3.602	37.1	3.0236	37.1	2.4976	37.1	2.08	37.1	1.776
37.2	3.5172	37.2	3.0236	37.2	2.4992	37.2	2.08	37.2	1.776
37.3	3.474	37.3	3.0244	37.3	2.4988	37.3	2.08	37.3	1.776
37.4	3.446	37.4	3.024	37.4	2.4988	37.4	2.08	37.4	1.7764
37.5	3.4268	37.5	3.0244	37.5	2.5	37.5	2.08	37.5	1.7768
37.6	3.4108	37.6	3.0248	37.6	2.5004	37.6	2.08	37.6	1.7764
37.7	3.3976	37.7	3.0252	37.7	2.5004	37.7	2.08	37.7	1.7764
37.8	3.3876	37.8	3.0252	37.8	2.5004	37.8	2.08	37.8	1.7768
37.9	3.3772	37.9	3.0256	37.9	2.5008	37.9	2.084	37.9	1.7764
38	3.3684	38	3.0256	38	2.5012	38	2.084	38	1.7772
38.1	3.36	38.1	3.0252	38.1	2.5016	38.1	2.084	38.1	1.7768
38.2	3.3524	38.2	2.9704	38.2	2.5016	38.2	2.084	38.2	1.7768
38.3	3.346	38.3	2.8876	38.3	2.5028	38.3	2.084	38.3	1.7768
38.4	3.3396	38.4	2.8628	38.4	2.502	38.4	2.084	38.4	1.7764
38.5	3.334	38.5	2.848	38.5	2.5028	38.5	2.084	38.5	1.7772
38.6	3.3276	38.6	2.8376	38.6	2.5032	38.6	2.084	38.6	1.7772
38.7	3.322	38.7	2.8296	38.7	2.5024	38.7	2.084	38.7	1.7768
38.8	3.3172	38.8	2.8236	38.8	2.5032	38.8	2.084	38.8	1.7768
38.9	3.3116	38.9	2.8192	38.9	2.5036	38.9	2.084	38.9	1.7768
39	3.3064	39	2.8136	39	2.5036	39	2.084	39	1.7772
39.1	3.3028	39.1	2.8092	39.1	2.5044	39.1	2.084	39.1	1.7768
39.2	3.2988	39.2	2.8072	39.2	2.504	39.2	2.084	39.2	1.7768
39.3	3.2944	39.3	2.8016	39.3	2.5044	39.3	2.084	39.3	1.7768
39.4	3.2912	39.4	2.7984	39.4	2.5052	39.4	2.088	39.4	1.7772
39.5	3.2876	39.5	2.7952	39.5	2.5056	39.5	2.084	39.5	1.7772
39.6	3.2832	39.6	2.7928	39.6	2.5056	39.6	2.084	39.6	1.7772
39.7	3.28	39.7	2.7912	39.7	2.5056	39.7	2.084	39.7	1.7772
39.8	3.2764	39.8	2.7872	39.8	2.5056	39.8	2.084	39.8	1.7768
39.9	3.2732	39.9	2.7856	39.9	2.5064	39.9	2.084	39.9	1.7768
40	3.2688	40	2.7824	40	2.5056	40	2.084	40	1.7768
40.1	3.2652	40.1	2.78	40.1	2.506	40.1	2.084	40.1	1.7764
40.2	3.2624	40.2	2.7776	40.2	2.5048	40.2	2.088	40.2	1.7764
40.3	3.2584	40.3	2.7764	40.3	2.4952	40.3	2.088	40.3	1.7768
40.4	3.2552	40.4	2.7748	40.4	2.4292	40.4	2.088	40.4	1.7764
40.5	3.2524	40.5	2.7712	40.5	2.4072	40.5	2.088	40.5	1.7768
40.6	3.2492	40.6	2.7704	40.6	2.3932	40.6	2.088	40.6	1.7764
40.7	3.2472	40.7	2.768	40.7	2.3852	40.7	2.088	40.7	1.7768
40.8	3.2448	40.8	2.7668	40.8	2.3792	40.8	2.088	40.8	1.7764
40.9	3.2416	40.9	2.766	40.9	2.374	40.9	2.088	40.9	1.7764
41	3.2388	41	2.7636	41	2.3704	41	2.088	41	1.776
41.1	3.236	41.1	2.7624	41.1	2.3668	41.1	2.088	41.1	1.7768
41.2	3.2328	41.2	2.7612	41.2	2.3652	41.2	2.088	41.2	1.776
41.3	3.23	41.3	2.7588	41.3	2.3588	41.3	2.088	41.3	1.7764
41.4	3.2276	41.4	2.758	41.4	2.356	41.4	2.088	41.4	1.776
41.5	3.2248	41.5	2.7564	41.5	2.3524	41.5	2.088	41.5	1.776
41.6	3.2216	41.6	2.7544	41.6	2.3492	41.6	2.088	41.6	1.7768
41.7	3.22	41.7	2.7532	41.7	2.3472	41.7	2.088	41.7	1.776
41.8	3.218	41.8	2.7512	41.8	2.3448	41.8	2.088	41.8	1.776
41.9	3.2148	41.9	2.7504	41.9	2.3428	41.9	2.088	41.9	1.776
42	3.2124	42	2.748	42	2.3408	42	2.088	42	1.776
42.1	3.21	42.1	2.7488	42.1	2.3384	42.1	2.076	42.1	1.776
42.2	3.2088	42.2	2.7456	42.2	2.3368	42.2	2.012	42.2	1.7756
42.3	3.2048	42.3	2.7452	42.3	2.3352	42.3	1.9876	42.3	1.7748
42.4	3.2032	42.4	2.744	42.4	2.3328	42.4	1.976	42.4	1.7756
42.5	3.2016	42.5	2.7436	42.5	2.3312	42.5	1.9652	42.5	1.7752
42.6	3.1988	42.6	2.742	42.6	2.3304	42.6	1.958	42.6	1.7752
42.7	3.1964	42.7	2.7404	42.7	2.3284	42.7	1.9516	42.7	1.7756
42.8	3.1944	42.8	2.74	42.8	2.3264	42.8	1.9456	42.8	1.7748
42.9	3.1928	42.9	2.7388	42.9	2.3252	42.9	1.9428	42.9	1.7752
43	3.1904	43	2.738	43	2.3232	43	1.9376	43	1.7744
43.1	3.1888	43.1	2.7364	43.1	2.322	43.1	1.936	43.1	1.7736
43.2	3.1868	43.2	2.736	43.2	2.3212	43.2	1.9328	43.2	1.7732
43.3	3.184	43.3	2.7344	43.3	2.32	43.3	1.93	43.3	1.77
43.4	3.1824	43.4	2.7344	43.4	2.3184	43.4	1.9284	43.4	1.774
43.5	3.18	43.5	2.7324	43.5	2.3164	43.5	1.9256	43.5	1.7596
43.6	3.1788	43.6	2.7316	43.6	2.3152	43.6	1.9232	43.6	1.7476
43.7	3.1772	43.7	2.7304	43.7	2.314	43.7	1.9208	43.7	1.7428
43.8	3.1752	43.8	2.7296	43.8	2.3124	43.8	1.9188	43.8	1.7396
43.9	3.1728	43.9	2.7284	43.9	2.3116	43.9	1.9168	43.9	1.7372
44	3.1716	44	2.726	44	2.3104	44	1.9144	44	1.7344
44.1	3.1692	44.1	2.7256	44.1	2.3096	44.1	1.9124	44.1	1.7328
44.2	3.1668	44.2	2.724	44.2	2.3084	44.2	1.9112	44.2	1.7304
44.3	3.166	44.3	2.7252	44.3	2.3072	44.3	1.9088	44.3	1.7288
44.4	3.164	44.4	2.7236	44.4	2.3056	44.4	1.9072	44.4	1.7268
44.5	3.162	44.5	2.724	44.5	2.3044	44.5	1.9048	44.5	1.7256
44.6	3.1604	44.6	2.7224	44.6	2.3036	44.6	1.9036	44.6	1.724
44.7	3.1588	44.7	2.7196	44.7	2.3024	44.7	1.9024	44.7	1.7228
44.8	3.1568	44.8	2.7192	44.8	2.3012	44.8	1.9	44.8	1.7216
44.9	3.1548	44.9	2.7188	44.9	2.3012	44.9	1.8992	44.9	1.7204
45	3.1536	45	2.7176	45	2.2992	45	1.8976	45	1.7188
45.1	3.152	45.1	2.7164	45.1	2.2988	45.1	1.896	45.1	1.7188
45.2	3.1504	45.2	2.7156	45.2	2.2976	45.2	1.8948	45.2	1.7184
45.3	3.1488	45.3	2.7148	45.3	2.2964	45.3	1.8924	45.3	1.7148
45.4	3.1468	45.4	2.7136	45.4	2.2956	45.4	1.8916	45.4	1.7132
45.5	3.1456	45.5	2.7132	45.5	2.2948	45.5	1.8904	45.5	1.7128
45.6	3.144	45.6	2.7128	45.6	2.2928	45.6	1.8884	45.6	1.7124
45.7	3.1424	45.7	2.7124	45.7	2.2924	45.7	1.888	45.7	1.7164
45.8	3.1404	45.8	2.7112	45.8	2.2912	45.8	1.886	45.8	1.7108
45.9	3.1384	45.9	2.7096	45.9	2.2908	45.9	1.8844	45.9	1.7096
46	3.1368	46	2.7092	46	2.2892	46	1.8832	46	1.7092
46.1	3.1364	46.1	2.7084	46.1	2.2892	46.1	1.8812	46.1	1.7072
46.2	3.134	46.2	2.7084	46.2	2.2876	46.2	1.88	46.2	1.7064
46.3	3.1324	46.3	2.7072	46.3	2.2872	46.3	1.8776	46.3	1.7064
46.4	3.1308	46.4	2.706	46.4	2.2864	46.4	1.8784	46.4	1.7048
46.5	3.1296	46.5	2.7056	46.5	2.2852	46.5	1.8772	46.5	1.7036
46.6	3.128	46.6	2.7048	46.6	2.2844	46.6	1.876	46.6	1.7024
46.7	3.1276	46.7	2.7036	46.7	2.284	46.7	1.874	46.7	1.7012
46.8	3.1252	46.8	2.7028	46.8	2.2828	46.8	1.8736	46.8	1.7008
46.9	3.1216	46.9	2.702	46.9	2.282	46.9	1.8704	46.9	1.7
47	3.1216	47	2.702	47	2.2808	47	1.8708	47	1.6992
47.1	3.1212	47.1	2.7016	47.1	2.2796	47.1	1.8708	47.1	1.6984
47.2	3.1196	47.2	2.7004	47.2	2.2784	47.2	1.8688	47.2	1.6984
47.3	3.1188	47.3	2.7	47.3	2.2788	47.3	1.8672	47.3	1.6976
47.4	3.1168	47.4	2.6992	47.4	2.278	47.4	1.8668	47.4	1.6956
47.5	3.1152	47.5	2.6976	47.5	2.2768	47.5	1.8656	47.5	1.6952
47.6	3.1136	47.6	2.6972	47.6	2.2756	47.6	1.864	47.6	1.6944
47.7	3.1132	47.7	2.6964	47.7	2.2756	47.7	1.8628	47.7	1.694
47.8	3.1096	47.8	2.696	47.8	2.2744	47.8	1.862	47.8	1.6932
47.9	3.104	47.9	2.6944	47.9	2.2724	47.9	1.8616	47.9	1.692
48	3.368	48	2.6952	48	2.2736	48	1.86	48	1.6912
48.1	3.6892	48.1	2.694	48.1	2.2724	48.1	1.8592	48.1	1.6912
48.2	3.7644	48.2	2.6932	48.2	2.272	48.2	1.8584	48.2	1.6896
48.3	3.808	48.3	2.6904	48.3	2.2708	48.3	1.8568	48.3	1.69
48.4	3.8364	48.4	2.6888	48.4	2.2704	48.4	1.8564	48.4	1.6888
48.5	3.8584	48.5	2.6884	48.5	2.2684	48.5	1.8544	48.5	1.688
48.6	3.8756	48.6	2.7676	48.6	2.2676	48.6	1.8536	48.6	1.6872
48.7	3.8904	48.7	2.8424	48.7	2.268	48.7	1.8524	48.7	1.6864
48.8	3.9028	48.8	2.862	48.8	2.2676	48.8	1.8516	48.8	1.6856
48.9	3.9152	48.9	2.8752	48.9	2.2664	48.9	1.8504	48.9	1.6848
49	3.9248	49	2.8852	49	2.2664	49	1.8496	49	1.6844
49.1	3.9332	49.1	2.8928	49.1	2.2652	49.1	1.8492	49.1	1.684
49.2	3.9416	49.2	2.8988	49.2	2.2636	49.2	1.848	49.2	1.6828
49.3	3.95	49.3	2.9044	49.3	2.2636	49.3	1.8472	49.3	1.6824
49.4	3.9576	49.4	2.9092	49.4	2.2636	49.4	1.846	49.4	1.6812
49.5	3.9644	49.5	2.9128	49.5	2.2624	49.5	1.8456	49.5	1.6812
49.6	3.9704	49.6	2.9164	49.6	2.262	49.6	1.844	49.6	1.6796
49.7	3.9772	49.7	2.92	49.7	2.2608	49.7	1.8432	49.7	1.6796
49.8	3.9828	49.8	2.9232	49.8	2.2604	49.8	1.8428	49.8	1.6788
49.9	3.9876	49.9	2.926	49.9	2.2592	49.9	1.842	49.9	1.6788
50	3.9924	50	2.928	50	2.2588	50	1.8408	50	1.6776
50.1	3.9976	50.1	2.9308	50.1	2.2576	50.1	1.8392	50.1	1.6752
50.2	4	50.2	2.9332	50.2	2.2576	50.2	1.8384	50.2	1.6752
50.3	4.008	50.3	2.9352	50.3	2.2568	50.3	1.8372	50.3	1.676
50.4	4.012	50.4	2.9372	50.4	2.256	50.4	1.8376	50.4	1.6744
50.5	4.012	50.5	2.9384	50.5	2.2528	50.5	1.8364	50.5	1.6732
50.6	4.016	50.6	2.9404	50.6	2.2516	50.6	1.8352	50.6	1.6736
50.7	4.02	50.7	2.9428	50.7	2.2804	50.7	1.8348	50.7	1.6728
50.8	4.024	50.8	2.944	50.8	2.3464	50.8	1.8332	50.8	1.6724
50.9	4.028	50.9	2.946	50.9	2.3616	50.9	1.8324	50.9	1.6712
51	4.032	51	2.9468	51	2.3724	51	1.8312	51	1.6704
51.1	4.036	51.1	2.9488	51.1	2.3796	51.1	1.8308	51.1	1.6708
51.2	4.036	51.2	2.9496	51.2	2.386	51.2	1.8304	51.2	1.67
51.3	4.04	51.3	2.9516	51.3	2.3912	51.3	1.8292	51.3	1.6688
51.4	4.044	51.4	2.9524	51.4	2.3952	51.4	1.8272	51.4	1.668
51.5	4.048	51.5	2.954	51.5	2.3992	51.5	1.8252	51.5	1.6672
51.6	4.052	51.6	2.9552	51.6	2.4028	51.6	1.8484	51.6	1.6672
51.7	4.052	51.7	2.956	51.7	2.4056	51.7	1.912	51.7	1.666
51.8	4.056	51.8	2.9572	51.8	2.4092	51.8	1.9296	51.8	1.6656
51.9	4.06	51.9	2.9584	51.9	2.4112	51.9	1.9396	51.9	1.6652
52	4.06	52	2.96	52	2.4136	52	1.9484	52	1.6652
52.1	4.064	52.1	2.9608	52.1	2.4164	52.1	1.9544	52.1	1.6636
52.2	4.068	52.2	2.9616	52.2	2.418	52.2	1.9592	52.2	1.6632
52.3	4.068	52.3	2.9624	52.3	2.4204	52.3	1.9636	52.3	1.6632
52.4	4.072	52.4	2.9632	52.4	2.4216	52.4	1.9668	52.4	1.662
52.5	4.072	52.5	2.9648	52.5	2.4232	52.5	1.97	52.5	1.6604
52.6	4.076	52.6	2.9652	52.6	2.4248	52.6	1.9728	52.6	1.6584
52.7	4.076	52.7	2.9664	52.7	2.426	52.7	1.9752	52.7	1.662
52.8	4.08	52.8	2.9676	52.8	2.428	52.8	1.9772	52.8	1.6892
52.9	4.08	52.9	2.9684	52.9	2.4296	52.9	1.9804	52.9	1.6884
53	4.084	53	2.9692	53	2.4312	53	1.9812	53	1.6912
53.1	4.084	53.1	2.97	53.1	2.432	53.1	1.9836	53.1	1.6936
53.2	4.088	53.2	2.9712	53.2	2.434	53.2	1.9848	53.2	1.696
53.3	4.088	53.3	2.972	53.3	2.4348	53.3	1.9864	53.3	1.6972
53.4	4.092	53.4	2.9716	53.4	2.436	53.4	1.988	53.4	1.6988
53.5	4.092	53.5	2.9728	53.5	2.4368	53.5	1.9892	53.5	1.6996
53.6	4.096	53.6	2.9732	53.6	2.438	53.6	1.9908	53.6	1.7004
53.7	4.096	53.7	2.9748	53.7	2.4388	53.7	1.992	53.7	1.7008
53.8	4.1	53.8	2.9748	53.8	2.4404	53.8	1.9936	53.8	1.7028
53.9	4.1	53.9	2.9756	53.9	2.4412	53.9	1.9944	53.9	1.7032
54	4.104	54	2.9768	54	2.4424	54	1.9952	54	1.704
54.1	4.104	54.1	2.9768	54.1	2.4428	54.1	1.996	54.1	1.7052
54.2	4.104	54.2	2.978	54.2	2.444	54.2	1.9972	54.2	1.7048
54.3	4.108	54.3	2.9792	54.3	2.4448	54.3	1.9984	54.3	1.7068
54.4	4.108	54.4	2.9788	54.4	2.4456	54.4	1.9992	54.4	1.7068
54.5	4.108	54.5	2.9792	54.5	2.4472	54.5	2	54.5	1.7076
54.6	4.112	54.6	2.9792	54.6	2.4476	54.6	2	54.6	1.708
54.7	4.112	54.7	2.9804	54.7	2.448	54.7	2	54.7	1.708
54.8	4.116	54.8	2.9824	54.8	2.4488	54.8	2.004	54.8	1.7088
54.9	4.116	54.9	2.982	54.9	2.45	54.9	2.004	54.9	1.7092
55	4.12	55	2.9824	55	2.45	55	2.004	55	1.7092
55.1	4.12	55.1	2.9828	55.1	2.4512	55.1	2.004	55.1	1.71
55.2	4.124	55.2	2.9836	55.2	2.4516	55.2	2.004	55.2	1.7096
55.3	4.124	55.3	2.9836	55.3	2.4528	55.3	2.004	55.3	1.7104
55.4	4.128	55.4	2.9844	55.4	2.4536	55.4	2.004	55.4	1.7108
55.5	4.128	55.5	2.9844	55.5	2.454	55.5	2.008	55.5	1.7112
55.6	4.128	55.6	2.9856	55.6	2.4548	55.6	2.008	55.6	1.7112
55.7	4.132	55.7	2.9856	55.7	2.4556	55.7	2.008	55.7	1.7116
55.8	4.132	55.8	2.986	55.8	2.4564	55.8	2.008	55.8	1.7116
55.9	4.136	55.9	2.9864	55.9	2.4564	55.9	2.008	55.9	1.7124
56	4.136	56	2.9872	56	2.458	56	2.008	56	1.7124
56.1	4.132	56.1	2.988	56.1	2.458	56.1	2.008	56.1	1.7128
56.2	4.136	56.2	2.9888	56.2	2.4588	56.2	2.012	56.2	1.7128
56.3	4.136	56.3	2.9888	56.3	2.4588	56.3	2.012	56.3	1.7128
56.4	4.136	56.4	2.9888	56.4	2.4596	56.4	2.012	56.4	1.7136
56.5	4.136	56.5	2.9884	56.5	2.4604	56.5	2.012	56.5	1.7136
56.6	4.14	56.6	2.9888	56.6	2.4608	56.6	2.012	56.6	1.7132
56.7	4.14	56.7	2.9888	56.7	2.4616	56.7	2.012	56.7	1.7144
56.8	4.14	56.8	2.9904	56.8	2.462	56.8	2.012	56.8	1.7136
56.9	4.136	56.9	2.9908	56.9	2.4628	56.9	2.012	56.9	1.7144
57	4.072	57	2.9904	57	2.4636	57	2.012	57	1.714
57.1	3.6284	57.1	2.9912	57.1	2.4632	57.1	2.012	57.1	1.7144
57.2	3.5096	57.2	2.9912	57.2	2.4636	57.2	2.016	57.2	1.714
57.3	3.4552	57.3	2.9908	57.3	2.464	57.3	2.016	57.3	1.7148
57.4	3.4248	57.4	2.9896	57.4	2.464	57.4	2.016	57.4	1.7148
57.5	3.4028	57.5	2.994	57.5	2.4656	57.5	2.016	57.5	1.7152
57.6	3.386	57.6	2.9952	57.6	2.4644	57.6	2.016	57.6	1.7152
57.7	3.3724	57.7	2.9952	57.7	2.4652	57.7	2.016	57.7	1.7156
57.8	3.3608	57.8	2.994	57.8	2.4656	57.8	2.016	57.8	1.7152
57.9	3.3512	57.9	2.9936	57.9	2.4664	57.9	2.016	57.9	1.7156
58	3.3412	58	2.9936	58	2.4668	58	2.016	58	1.716
58.1	3.3336	58.1	2.994	58.1	2.4676	58.1	2.016	58.1	1.7156
58.2	3.33	58.2	2.9948	58.2	2.468	58.2	2.016	58.2	1.7164
58.3	3.3204	58.3	2.9936	58.3	2.4672	58.3	2.016	58.3	1.7156
58.4	3.314	58.4	2.9584	58.4	2.4688	58.4	2.016	58.4	1.7156
58.5	3.3084	58.5	2.8632	58.5	2.4684	58.5	2.016	58.5	1.7172
58.6	3.3024	58.6	2.8356	58.6	2.4692	58.6	2.016	58.6	1.7156
58.7	3.2976	58.7	2.8196	58.7	2.4688	58.7	2.016	58.7	1.716
58.8	3.2924	58.8	2.8092	58.8	2.4696	58.8	2.02	58.8	1.716
58.9	3.288	58.9	2.802	58.9	2.47	58.9	2.016	58.9	1.716
59	3.2832	59	2.7952	59	2.4692	59	2.02	59	1.7168
59.1	3.2788	59.1	2.7888	59.1	2.4704	59.1	2.02	59.1	1.7164
59.2	3.2748	59.2	2.7836	59.2	2.4708	59.2	2.02	59.2	1.7156
59.3	3.2704	59.3	2.7808	59.3	2.4712	59.3	2.02	59.3	1.7164
59.4	3.2668	59.4	2.7768	59.4	2.4712	59.4	2.02	59.4	1.716
59.5	3.2628	59.5	2.7732	59.5	2.472	59.5	2.02	59.5	1.7156
59.6	3.2596	59.6	2.7692	59.6	2.4712	59.6	2.02	59.6	1.716
59.7	3.2556	59.7	2.766	59.7	2.4724	59.7	2.02	59.7	1.7156
59.8	3.2516	59.8	2.764	59.8	2.472	59.8	2.02	59.8	1.716
59.9	3.2492	59.9	2.7616	59.9	2.4724	59.9	2.02	59.9	1.716
60	3.2452	60	2.7588	60	2.472	60	2.02	60	1.7156
60.1	3.2424	60.1	2.7568	60.1	2.4724	60.1	2.02	60.1	1.7164
60.2	3.2388	60.2	2.7544	60.2	2.4704	60.2	2.02	60.2	1.716
60.3	3.2364	60.3	2.752	60.3	2.4696	60.3	2.02	60.3	1.7156
60.4	3.234	60.4	2.7488	60.4	2.4036	60.4	2.02	60.4	1.716
60.5	3.2304	60.5	2.7468	60.5	2.3756	60.5	2.02	60.5	1.716
60.6	3.2276	60.6	2.7452	60.6	2.3616	60.6	2.02	60.6	1.7156
60.7	3.2248	60.7	2.7436	60.7	2.3524	60.7	2.02	60.7	1.7164
60.8	3.222	60.8	2.744	60.8	2.3452	60.8	2.02	60.8	1.7164
60.9	3.2192	60.9	2.7412	60.9	2.3408	60.9	2.02	60.9	1.7156
61	3.2176	61	2.7408	61	2.3364	61	2.02	61	1.716
61.1	3.2148	61.1	2.7392	61.1	2.3328	61.1	2.02	61.1	1.7156
61.2	3.2124	61.2	2.7352	61.2	2.3284	61.2	2.02	61.2	1.716
61.3	3.2096	61.3	2.734	61.3	2.3256	61.3	2.02	61.3	1.716
61.4	3.2072	61.4	2.732	61.4	2.3232	61.4	2.02	61.4	1.7164
61.5	3.2044	61.5	2.7312	61.5	2.3192	61.5	2.012	61.5	1.7156
61.6	3.2024	61.6	2.7296	61.6	2.316	61.6	1.9464	61.6	1.7156
61.7	3.2	61.7	2.7284	61.7	2.3148	61.7	1.9236	61.7	1.7156
61.8	3.198	61.8	2.7264	61.8	2.312	61.8	1.9104	61.8	1.7164
61.9	3.1956	61.9	2.726	61.9	2.3104	61.9	1.902	61.9	1.716
62	3.1932	62	2.724	62	2.3072	62	1.8948	62	1.7156
62.1	3.1912	62.1	2.724	62.1	2.3056	62.1	1.8896	62.1	1.716
62.2	3.1884	62.2	2.7216	62.2	2.3032	62.2	1.8848	62.2	1.7156
62.3	3.1868	62.3	2.7204	62.3	2.302	62.3	1.8812	62.3	1.716
62.4	3.1852	62.4	2.7192	62.4	2.3008	62.4	1.8768	62.4	1.7156
62.5	3.1824	62.5	2.714	62.5	2.2992	62.5	1.8744	62.5	1.7152
62.6	3.1808	62.6	2.7168	62.6	2.2976	62.6	1.8712	62.6	1.7156
62.7	3.1788	62.7	2.7164	62.7	2.2968	62.7	1.8684	62.7	1.716
62.8	3.1772	62.8	2.7144	62.8	2.2944	62.8	1.8656	62.8	1.7152
62.9	3.1748	62.9	2.7144	62.9	2.2928	62.9	1.8632	62.9	1.7136
63	3.1732	63	2.7128	63	2.2908	63	1.8608	63	1.7124
63.1	3.1712	63.1	2.7112	63.1	2.29	63.1	1.8588	63.1	1.6988
63.2	3.1688	63.2	2.7104	63.2	2.288	63.2	1.8576	63.2	1.6908
63.3	3.1668	63.3	2.7092	63.3	2.2876	63.3	1.8552	63.3	1.6856
63.4	3.1652	63.4	2.7084	63.4	2.286	63.4	1.8524	63.4	1.6824
63.5	3.1636	63.5	2.7072	63.5	2.284	63.5	1.8508	63.5	1.6792
63.6	3.162	63.6	2.706	63.6	2.2832	63.6	1.8476	63.6	1.6768
63.7	3.16	63.7	2.706	63.7	2.2828	63.7	1.8472	63.7	1.6756
63.8	3.1584	63.8	2.7056	63.8	2.2812	63.8	1.8456	63.8	1.6716
63.9	3.1568	63.9	2.7052	63.9	2.28	63.9	1.844	63.9	1.6704
64	3.1548	64	2.7028	64	2.2788	64	1.842	64	1.668
64.1	3.1532	64.1	2.7016	64.1	2.2772	64.1	1.8412	64.1	1.668
64.2	3.1512	64.2	2.7004	64.2	2.2768	64.2	1.8396	64.2	1.668
64.3	3.1496	64.3	2.7	64.3	2.2752	64.3	1.8372	64.3	1.6664
64.4	3.148	64.4	2.6988	64.4	2.2744	64.4	1.8364	64.4	1.6648
64.5	3.1464	64.5	2.6976	64.5	2.274	64.5	1.8348	64.5	1.6636
64.6	3.1448	64.6	2.6964	64.6	2.2728	64.6	1.8332	64.6	1.6624
64.7	3.1428	64.7	2.6944	64.7	2.2712	64.7	1.8324	64.7	1.6612
64.8	3.1416	64.8	2.6956	64.8	2.2704	64.8	1.8304	64.8	1.6608
64.9	3.14	64.9	2.6952	64.9	2.27	64.9	1.83	64.9	1.6588
65	3.1384	65	2.694	65	2.2684	65	1.8272	65	1.6572
65.1	3.1372	65.1	2.6924	65.1	2.2668	65.1	1.8268	65.1	1.6564
65.2	3.1348	65.2	2.6912	65.2	2.266	65.2	1.8256	65.2	1.656
65.3	3.1336	65.3	2.6916	65.3	2.2652	65.3	1.8244	65.3	1.6544
65.4	3.1328	65.4	2.6908	65.4	2.264	65.4	1.8236	65.4	1.6528
65.5	3.1308	65.5	2.6892	65.5	2.264	65.5	1.8216	65.5	1.6532
65.6	3.1292	65.6	2.6896	65.6	2.2624	65.6	1.8208	65.6	1.6524
65.7	3.1276	65.7	2.688	65.7	2.262	65.7	1.8196	65.7	1.6512
65.8	3.1264	65.8	2.6864	65.8	2.2608	65.8	1.8184	65.8	1.6504
65.9	3.1248	65.9	2.6856	65.9	2.26	65.9	1.8172	65.9	1.6492
66	3.1236	66	2.6848	66	2.2592	66	1.816	66	1.6488
66.1	3.1212	66.1	2.686	66.1	2.2576	66.1	1.8148	66.1	1.6464
66.2	3.12	66.2	2.6828	66.2	2.2568	66.2	1.8136	66.2	1.6472
66.3	3.1184	66.3	2.6828	66.3	2.2556	66.3	1.8128	66.3	1.6464
66.4	3.1176	66.4	2.6824	66.4	2.2556	66.4	1.812	66.4	1.6456
66.5	3.116	66.5	2.6812	66.5	2.2544	66.5	1.8108	66.5	1.6444
66.6	3.114	66.6	2.6804	66.6	2.2532	66.6	1.8096	66.6	1.644
66.7	3.1072	66.7	2.6804	66.7	2.2528	66.7	1.8084	66.7	1.6432
66.8	3.136	66.8	2.6772	66.8	2.252	66.8	1.8072	66.8	1.642
66.9	3.1064	66.9	2.6796	66.9	2.2512	66.9	1.806	66.9	1.6416
67	3.404	67	2.6804	67	2.25	67	1.8048	67	1.6408
67.1	3.6896	67.1	2.6756	67.1	2.2496	67.1	1.804	67.1	1.6396
67.2	3.7632	67.2	2.6752	67.2	2.2484	67.2	1.8036	67.2	1.6388
67.3	3.8036	67.3	2.676	67.3	2.2476	67.3	1.8032	67.3	1.6384
67.4	3.8324	67.4	2.6744	67.4	2.2468	67.4	1.8012	67.4	1.6376
67.5	3.852	67.5	2.674	67.5	2.2464	67.5	1.8	67.5	1.6372
67.6	3.8684	67.6	2.674	67.6	2.246	67.6	1.7984	67.6	1.6364
67.7	3.8828	67.7	2.6728	67.7	2.2436	67.7	1.7984	67.7	1.6356
67.8	3.8952	67.8	2.6728	67.8	2.2448	67.8	1.7976	67.8	1.6344
67.9	3.906	67.9	2.6712	67.9	2.2436	67.9	1.7968	67.9	1.6344
68	3.916	68	2.6712	68	2.2428	68	1.7956	68	1.6332
68.1	3.9248	68.1	2.6708	68.1	2.242	68.1	1.794	68.1	1.6328
68.2	3.9324	68.2	2.6692	68.2	2.2412	68.2	1.7932	68.2	1.632
68.3	3.94	68.3	2.6676	68.3	2.2408	68.3	1.7924	68.3	1.6312
68.4	3.9464	68.4	2.6664	68.4	2.2404	68.4	1.7924	68.4	1.6308
68.5	3.9528	68.5	2.6812	68.5	2.2392	68.5	1.7916	68.5	1.63
68.6	3.9596	68.6	2.8024	68.6	2.2392	68.6	1.7904	68.6	1.6296
68.7	3.9652	68.7	2.8308	68.7	2.238	68.7	1.7892	68.7	1.6288
68.8	3.9708	68.8	2.8464	68.8	2.238	68.8	1.7884	68.8	1.6284
68.9	3.976	68.9	2.8576	68.9	2.2364	68.9	1.7872	68.9	1.6276
69	3.9812	69	2.8656	69	2.2364	69	1.7868	69	1.6272
69.1	3.9856	69.1	2.8724	69.1	2.2356	69.1	1.786	69.1	1.6268
69.2	3.99	69.2	2.8784	69.2	2.2348	69.2	1.7856	69.2	1.6256
69.3	3.9948	69.3	2.8844	69.3	2.2344	69.3	1.7844	69.3	1.6252
69.4	3.9988	69.4	2.888	69.4	2.2336	69.4	1.7832	69.4	1.6248
69.5	4.004	69.5	2.8912	69.5	2.232	69.5	1.782	69.5	1.6236
69.6	4.008	69.6	2.8944	69.6	2.232	69.6	1.7816	69.6	1.6232
69.7	4.012	69.7	2.898	69.7	2.2312	69.7	1.7808	69.7	1.6224
69.8	4.012	69.8	2.9004	69.8	2.2308	69.8	1.7796	69.8	1.622
69.9	4.016	69.9	2.9036	69.9	2.2308	69.9	1.7796	69.9	1.6212
70	4.02	70	2.9056	70	2.2284	70	1.778	70	1.6212
70.1	4.024	70.1	2.908	70.1	2.2284	70.1	1.7776	70.1	1.62
70.2	4.028	70.2	2.9108	70.2	2.2256	70.2	1.7764	70.2	1.6204
70.3	4.028	70.3	2.9128	70.3	2.2632	70.3	1.776	70.3	1.6196
70.4	4.032	70.4	2.9144	70.4	2.3216	70.4	1.7756	70.4	1.6192
70.5	4.036	70.5	2.9168	70.5	2.3368	70.5	1.774	70.5	1.6176
70.6	4.036	70.6	2.9184	70.6	2.3472	70.6	1.7732	70.6	1.6164
70.7	4.04	70.7	2.9204	70.7	2.3548	70.7	1.772	70.7	1.6164
70.8	4.044	70.8	2.9216	70.8	2.3604	70.8	1.772	70.8	1.616
70.9	4.044	70.9	2.9232	70.9	2.366	70.9	1.7708	70.9	1.6156
71	4.048	71	2.9256	71	2.37	71	1.7704	71	1.6148
71.1	4.052	71.1	2.9268	71.1	2.3744	71.1	1.7692	71.1	1.614
71.2	4.052	71.2	2.928	71.2	2.3772	71.2	1.7688	71.2	1.614
71.3	4.056	71.3	2.9292	71.3	2.3808	71.3	1.7684	71.3	1.6136
71.4	4.06	71.4	2.9308	71.4	2.3836	71.4	1.7672	71.4	1.6128
71.5	4.06	71.5	2.9324	71.5	2.3856	71.5	1.7664	71.5	1.6124
71.6	4.064	71.6	2.9324	71.6	2.388	71.6	1.7652	71.6	1.6112
71.7	4.064	71.7	2.934	71.7	2.3912	71.7	1.7648	71.7	1.6112
71.8	4.068	71.8	2.9348	71.8	2.3928	71.8	1.7636	71.8	1.6104
71.9	4.068	71.9	2.9364	71.9	2.3944	71.9	1.7624	71.9	1.6104
72	4.072	72	2.938	72	2.3964	72	1.7592	72	1.6092
72.1	4.072	72.1	2.9392	72.1	2.398	72.1	1.824	72.1	1.6092
72.2	4.076	72.2	2.9408	72.2	2.4	72.2	1.8572	72.2	1.6088
72.3	4.076	72.3	2.9416	72.3	2.4016	72.3	1.87	72.3	1.6076
72.4	4.08	72.4	2.9416	72.4	2.4032	72.4	1.8792	72.4	1.6064
72.5	4.08	72.5	2.9428	72.5	2.4048	72.5	1.8864	72.5	1.6056
72.6	4.084	72.6	2.9444	72.6	2.406	72.6	1.8924	72.6	1.6048
72.7	4.084	72.7	2.9456	72.7	2.4072	72.7	1.8968	72.7	1.6288
72.8	4.088	72.8	2.9468	72.8	2.408	72.8	1.9008	72.8	1.634
72.9	4.088	72.9	2.9472	72.9	2.4092	72.9	1.904	72.9	1.6368
73	4.088	73	2.9484	73	2.4108	73	1.9076	73	1.6388
73.1	4.092	73.1	2.9492	73.1	2.4124	73.1	1.91	73.1	1.6416
73.2	4.092	73.2	2.95	73.2	2.4132	73.2	1.9124	73.2	1.6428
73.3	4.096	73.3	2.9508	73.3	2.4148	73.3	1.9148	73.3	1.6448
73.4	4.096	73.4	2.952	73.4	2.4156	73.4	1.9172	73.4	1.6456
73.5	4.096	73.5	2.952	73.5	2.4164	73.5	1.9184	73.5	1.6472
73.6	4.1	73.6	2.954	73.6	2.4176	73.6	1.9204	73.6	1.648
73.7	4.1	73.7	2.954	73.7	2.4184	73.7	1.9228	73.7	1.6496
73.8	4.104	73.8	2.9544	73.8	2.42	73.8	1.9236	73.8	1.6496
73.9	4.104	73.9	2.9552	73.9	2.4208	73.9	1.9256	73.9	1.6512
74	4.104	74	2.9552	74	2.4208	74	1.9264	74	1.6512
74.1	4.108	74.1	2.9564	74.1	2.4216	74.1	1.928	74.1	1.6524
74.2	4.108	74.2	2.9568	74.2	2.4228	74.2	1.9292	74.2	1.6528
74.3	4.108	74.3	2.9572	74.3	2.424	74.3	1.9296	74.3	1.654
74.4	4.112	74.4	2.9584	74.4	2.424	74.4	1.9312	74.4	1.6544
74.5	4.112	74.5	2.958	74.5	2.4248	74.5	1.9324	74.5	1.6548
74.6	4.112	74.6	2.9592	74.6	2.4256	74.6	1.9328	74.6	1.6552
74.7	4.116	74.7	2.9592	74.7	2.4268	74.7	1.9344	74.7	1.656
74.8	4.116	74.8	2.96	74.8	2.4272	74.8	1.9352	74.8	1.6568
74.9	4.116	74.9	2.9608	74.9	2.4284	74.9	1.936	74.9	1.656
75	4.12	75	2.9608	75	2.4288	75	1.9364	75	1.6576
75.1	4.12	75.1	2.9612	75.1	2.4296	75.1	1.9376	75.1	1.6572
75.2	4.12	75.2	2.9616	75.2	2.43	75.2	1.9384	75.2	1.658
75.3	4.124	75.3	2.9628	75.3	2.4312	75.3	1.9392	75.3	1.6584
75.4	4.124	75.4	2.9628	75.4	2.4312	75.4	1.94	75.4	1.6588
75.5	4.124	75.5	2.9636	75.5	2.432	75.5	1.9412	75.5	1.6592
75.6	4.124	75.6	2.964	75.6	2.432	75.6	1.9416	75.6	1.6596
75.7	4.128	75.7	2.9644	75.7	2.4328	75.7	1.9416	75.7	1.6588
75.8	4.128	75.8	2.9652	75.8	2.434	75.8	1.9428	75.8	1.66
75.9	4.128	75.9	2.9652	75.9	2.4344	75.9	1.9436	75.9	1.6604
76	4.132	76	2.9668	76	2.4348	76	1.9436	76	1.6608
76.1	4.132	76.1	2.9668	76.1	2.4352	76.1	1.9448	76.1	1.6612
76.2	4.132	76.2	2.9676	76.2	2.4356	76.2	1.9448	76.2	1.6612
76.3	4.132	76.3	2.9676	76.3	2.4364	76.3	1.946	76.3	1.6616
76.4	4.136	76.4	2.9688	76.4	2.4372	76.4	1.9468	76.4	1.6628
76.5	4.136	76.5	2.9692	76.5	2.4372	76.5	1.9468	76.5	1.662
76.6	4.136	76.6	2.9688	76.6	2.4376	76.6	1.9476	76.6	1.6632
76.7	4.14	76.7	2.97	76.7	2.4388	76.7	1.9484	76.7	1.6632
76.8	4.136	76.8	2.9704	76.8	2.4384	76.8	1.948	76.8	1.6628
76.9	4.136	76.9	2.9712	76.9	2.4396	76.9	1.9492	76.9	1.6628
77	3.8792	77	2.9716	77	2.4392	77	1.9504	77	1.6636
77.1	3.5748	77.1	2.9728	77.1	2.44	77.1	1.9496	77.1	1.6632
77.2	3.4912	77.2	2.9728	77.2	2.4404	77.2	1.95	77.2	1.664
77.3	3.4492	77.3	2.972	77.3	2.4412	77.3	1.9512	77.3	1.664
77.4	3.4232	77.4	2.9748	77.4	2.4416	77.4	1.9512	77.4	1.6648
77.5	3.4032	77.5	2.972	77.5	2.442	77.5	1.9512	77.5	1.6644
77.6	3.3888	77.6	2.9732	77.6	2.4424	77.6	1.952	77.6	1.6644
77.7	3.376	77.7	2.9744	77.7	2.4424	77.7	1.9524	77.7	1.6652
77.8	3.3656	77.8	2.9752	77.8	2.4436	77.8	1.9532	77.8	1.6648
77.9	3.3568	77.9	2.9744	77.9	2.444	77.9	1.9532	77.9	1.6652
78	3.3476	78	2.976	78	2.444	78	1.9536	78	1.6652
78.1	3.3404	78.1	2.976	78.1	2.4444	78.1	1.9544	78.1	1.666
78.2	3.3336	78.2	2.9764	78.2	2.4448	78.2	1.954	78.2	1.6656
78.3	3.3268	78.3	2.9764	78.3	2.4448	78.3	1.9552	78.3	1.6664
78.4	3.3212	78.4	2.9764	78.4	2.4456	78.4	1.9548	78.4	1.6664
78.5	3.3152	78.5	2.9748	78.5	2.4456	78.5	1.9552	78.5	1.666
78.6	3.3104	78.6	2.9548	78.6	2.446	78.6	1.956	78.6	1.6664
78.7	3.3052	78.7	2.8516	78.7	2.4464	78.7	1.956	78.7	1.6664
78.8	3.3004	78.8	2.8204	78.8	2.4472	78.8	1.956	78.8	1.6664
78.9	3.2964	78.9	2.804	78.9	2.4468	78.9	1.956	78.9	1.6668
79	3.292	79	2.7928	79	2.4476	79	1.9568	79	1.6668
79.1	3.2876	79.1	2.7852	79.1	2.4484	79.1	1.9568	79.1	1.6668
79.2	3.284	79.2	2.7792	79.2	2.448	79.2	1.9568	79.2	1.6668
79.3	3.28	79.3	2.7728	79.3	2.4484	79.3	1.958	79.3	1.6676
79.4	3.2764	79.4	2.768	79.4	2.4488	79.4	1.958	79.4	1.668
79.5	3.2728	79.5	2.764	79.5	2.4488	79.5	1.958	79.5	1.6672
79.6	3.2684	79.6	2.7616	79.6	2.4488	79.6	1.9588	79.6	1.6676
79.7	3.2656	79.7	2.7572	79.7	2.4496	79.7	1.9588	79.7	1.6672
79.8	3.262	79.8	2.7524	79.8	2.45	79.8	1.9588	79.8	1.668
79.9	3.2588	79.9	2.75	79.9	2.4496	79.9	1.9588	79.9	1.6676
80	3.256	80	2.7476	80	2.4508	80	1.9592	80	1.668
80.1	3.2524	80.1	2.7448	80.1	2.4496	80.1	1.9596	80.1	1.6676
80.2	3.25	80.2	2.7428	80.2	2.4496	80.2	1.9596	80.2	1.668
80.3	3.2472	80.3	2.74	80.3	2.4492	80.3	1.9604	80.3	1.6672
80.4	3.244	80.4	2.738	80.4	2.4496	80.4	1.9604	80.4	1.6676
80.5	3.2412	80.5	2.7364	80.5	2.4056	80.5	1.9604	80.5	1.668
80.6	3.2388	80.6	2.734	80.6	2.36	80.6	1.9604	80.6	1.668
80.7	3.236	80.7	2.7324	80.7	2.3436	80.7	1.9604	80.7	1.6676
80.8	3.2328	80.8	2.73	80.8	2.3328	80.8	1.9612	80.8	1.6684
80.9	3.2312	80.9	2.728	80.9	2.3264	80.9	1.9612	80.9	1.668
81	3.2276	81	2.7252	81	2.32	81	1.9616	81	1.668
81.1	3.226	81.1	2.7236	81.1	2.3156	81.1	1.9612	81.1	1.668
81.2	3.2232	81.2	2.7224	81.2	2.312	81.2	1.9608	81.2	1.6684
81.3	3.2212	81.3	2.7216	81.3	2.308	81.3	1.9592	81.3	1.668
81.4	3.2184	81.4	2.7196	81.4	2.3056	81.4	1.9612	81.4	1.6684
81.5	3.2164	81.5	2.7184	81.5	2.3056	81.5	1.8972	81.5	1.6684
81.6	3.2148	81.6	2.7176	81.6	2.298	81.6	1.8692	81.6	1.6684
81.7	3.212	81.7	2.7156	81.7	2.2964	81.7	1.8548	81.7	1.668
81.8	3.21	81.8	2.7144	81.8	2.2932	81.8	1.8448	81.8	1.6676
81.9	3.2072	81.9	2.712	81.9	2.2916	81.9	1.8376	81.9	1.6684
82	3.2056	82	2.7108	82	2.2888	82	1.8328	82	1.6684
82.1	3.2036	82.1	2.7104	82.1	2.2864	82.1	1.828	82.1	1.668
82.2	3.202	82.2	2.7096	82.2	2.2852	82.2	1.8244	82.2	1.6684
82.3	3.1984	82.3	2.7072	82.3	2.2824	82.3	1.8212	82.3	1.6684
82.4	3.1968	82.4	2.7068	82.4	2.2828	82.4	1.8168	82.4	1.6684
82.5	3.1948	82.5	2.7052	82.5	2.2804	82.5	1.814	82.5	1.668
82.6	3.1924	82.6	2.7028	82.6	2.2772	82.6	1.8112	82.6	1.6684
82.7	3.1908	82.7	2.7024	82.7	2.2748	82.7	1.808	82.7	1.6676
82.8	3.1896	82.8	2.7016	82.8	2.2744	82.8	1.8068	82.8	1.6664
82.9	3.1872	82.9	2.7	82.9	2.276	82.9	1.804	82.9	1.6636
83	3.1856	83	2.6996	83	2.274	83	1.802	83	1.646
83.1	3.1836	83.1	2.6976	83.1	2.2708	83.1	1.8016	83.1	1.6396
83.2	3.1812	83.2	2.6968	83.2	2.2696	83.2	1.7984	83.2	1.636
83.3	3.18	83.3	2.6956	83.3	2.268	83.3	1.796	83.3	1.6332
83.4	3.178	83.4	2.6948	83.4	2.2672	83.4	1.7936	83.4	1.6312
83.5	3.1768	83.5	2.694	83.5	2.2632	83.5	1.7932	83.5	1.6288
83.6	3.1744	83.6	2.692	83.6	2.2624	83.6	1.7912	83.6	1.6264
83.7	3.1732	83.7	2.6916	83.7	2.2632	83.7	1.79	83.7	1.626
83.8	3.1712	83.8	2.69	83.8	2.262	83.8	1.7884	83.8	1.624
83.9	3.17	83.9	2.6896	83.9	2.26	83.9	1.7868	83.9	1.6224
84	3.1684	84	2.6888	84	2.2592	84	1.7852	84	1.6216
84.1	3.1664	84.1	2.6876	84.1	2.2576	84.1	1.784	84.1	1.6196
84.2	3.1644	84.2	2.6868	84.2	2.2564	84.2	1.7824	84.2	1.6192
84.3	3.1636	84.3	2.6856	84.3	2.2568	84.3	1.7812	84.3	1.6176
84.4	3.1612	84.4	2.6844	84.4	2.2548	84.4	1.7796	84.4	1.6168
84.5	3.1596	84.5	2.684	84.5	2.2528	84.5	1.7784	84.5	1.616
84.6	3.1584	84.6	2.6832	84.6	2.254	84.6	1.7768	84.6	1.6148
84.7	3.1572	84.7	2.6828	84.7	2.2532	84.7	1.776	84.7	1.6136
84.8	3.1548	84.8	2.6812	84.8	2.2512	84.8	1.7748	84.8	1.6124
84.9	3.1544	84.9	2.6808	84.9	2.2492	84.9	1.7732	84.9	1.6116
85	3.152	85	2.68	85	2.2484	85	1.7716	85	1.6108
85.1	3.1512	85.1	2.6784	85.1	2.2476	85.1	1.7704	85.1	1.61
85.2	3.1496	85.2	2.6772	85.2	2.2484	85.2	1.7692	85.2	1.6084
85.3	3.1472	85.3	2.6772	85.3	2.2464	85.3	1.7676	85.3	1.608
85.4	3.1464	85.4	2.6764	85.4	2.2452	85.4	1.7668	85.4	1.6076
85.5	3.1448	85.5	2.6752	85.5	2.2448	85.5	1.7652	85.5	1.606
85.6	3.144	85.6	2.6748	85.6	2.2428	85.6	1.7644	85.6	1.6052
85.7	3.142	85.7	2.674	85.7	2.242	85.7	1.7636	85.7	1.6044
85.8	3.14	85.8	2.6732	85.8	2.2416	85.8	1.7624	85.8	1.604
85.9	3.1388	85.9	2.6728	85.9	2.2408	85.9	1.7616	85.9	1.6028
86	3.1376	86	2.6724	86	2.2408	86	1.7608	86	1.6024
86.1	3.136	86.1	2.6724	86.1	2.2404	86.1	1.7592	86.1	1.6012
86.2	3.1352	86.2	2.6704	86.2	2.2396	86.2	1.7584	86.2	1.6008
86.3	3.1328	86.3	2.6696	86.3	2.238	86.3	1.7576	86.3	1.5996
86.4	3.1324	86.4	2.6688	86.4	2.2372	86.4	1.7564	86.4	1.5996
86.5	3.1312	86.5	2.6676	86.5	2.2356	86.5	1.7548	86.5	1.5984
86.6	3.1296	86.6	2.6676	86.6	2.2356	86.6	1.754	86.6	1.598
86.7	3.1284	86.7	2.6692	86.7	2.2336	86.7	1.7532	86.7	1.5972
86.8	3.1264	86.8	2.6684	86.8	2.2336	86.8	1.7524	86.8	1.5964
86.9	3.1252	86.9	2.6644	86.9	2.2324	86.9	1.7516	86.9	1.596
87	3.1244	87	2.6624	87	2.2312	87	1.7512	87	1.5944
87.1	3.1232	87.1	2.6628	87.1	2.2316	87.1	1.75	87.1	1.594
87.2	3.122	87.2	2.6632	87.2	2.2304	87.2	1.7496	87.2	1.5944
87.3	3.1204	87.3	2.6628	87.3	2.2304	87.3	1.7476	87.3	1.5928
87.4	3.1192	87.4	2.662	87.4	2.2296	87.4	1.7472	87.4	1.5916
87.5	3.118	87.5	2.662	87.5	2.2284	87.5	1.7464	87.5	1.5912
87.6	3.1168	87.6	2.6608	87.6	2.228	87.6	1.7452	87.6	1.5908
87.7	3.116	87.7	2.66	87.7	2.2268	87.7	1.7444	87.7	1.59
87.8	3.114	87.8	2.6596	87.8	2.2268	87.8	1.7436	87.8	1.59
87.9	3.1136	87.9	2.6584	87.9	2.226	87.9	1.7416	87.9	1.5892
88	3.112	88	2.658	88	2.2252	88	1.7416	88	1.5884
88.1	3.1108	88.1	2.6576	88.1	2.224	88.1	1.7408	88.1	1.588
88.2	3.1096	88.2	2.6564	88.2	2.2244	88.2	1.7404	88.2	1.5868
88.3	3.1084	88.3	2.656	88.3	2.2232	88.3	1.7392	88.3	1.5864
88.4	3.1072	88.4	2.6556	88.4	2.2228	88.4	1.7384	88.4	1.5856
88.5	3.106	88.5	2.6544	88.5	2.2224	88.5	1.7376	88.5	1.5852
88.6	3.1048	88.6	2.6532	88.6	2.222	88.6	1.7368	88.6	1.5848
88.7	3.104	88.7	2.6536	88.7	2.222	88.7	1.736	88.7	1.5848
88.8	3.1028	88.8	2.652	88.8	2.2208	88.8	1.7356	88.8	1.584
88.9	3.102	88.9	2.6504	88.9	2.2196	88.9	1.7344	88.9	1.5832
89	3.1008	89	2.6508	89	2.2192	89	1.734	89	1.582
89.1	3.0996	89.1	2.6828	89.1	2.218	89.1	1.7324	89.1	1.5816
89.2	3.098	89.2	2.792	89.2	2.2176	89.2	1.732	89.2	1.5816
89.3	3.0976	89.3	2.8172	89.3	2.2168	89.3	1.7308	89.3	1.5808
89.4	3.0964	89.4	2.832	89.4	2.2156	89.4	1.7304	89.4	1.58
89.5	3.0956	89.5	2.8424	89.5	2.2152	89.5	1.73	89.5	1.5796
89.6	3.094	89.6	2.8508	89.6	2.2144	89.6	1.7292	89.6	1.5788
89.7	3.0932	89.7	2.8576	89.7	2.2148	89.7	1.7276	89.7	1.5788
89.8	3.092	89.8	2.8632	89.8	2.2144	89.8	1.7276	89.8	1.578
89.9	3.0908	89.9	2.868	89.9	2.2144	89.9	1.7264	89.9	1.5772
90	3.0876	90	2.872	90	2.2144	90	1.726	90	1.5768
90.1	3.0976	90.1	2.876	90.1	2.2124	90.1	1.7256	90.1	1.5764
90.2	3.5864	90.2	2.88	90.2	2.2108	90.2	1.7248	90.2	1.576
90.3	3.6996	90.3	2.8828	90.3	2.2088	90.3	1.7232	90.3	1.5756
90.4	3.7536	90.4	2.8852	90.4	2.2088	90.4	1.7232	90.4	1.5748
90.5	3.788	90.5	2.8876	90.5	2.2868	90.5	1.7224	90.5	1.574
90.6	3.8112	90.6	2.89	90.6	2.312	90.6	1.7208	90.6	1.5732
90.7	3.8308	90.7	2.8916	90.7	2.3248	90.7	1.7216	90.7	1.5728
90.8	3.8456	90.8	2.8936	90.8	2.3336	90.8	1.72	90.8	1.5724
90.9	3.8588	90.9	2.8956	90.9	2.3412	90.9	1.72	90.9	1.572
91	3.8716	91	2.8972	91	2.3468	91	1.7188	91	1.5716
91.1	3.882	91.1	2.9	91.1	2.3512	91.1	1.7184	91.1	1.5716
91.2	3.8916	91.2	2.902	91.2	2.3556	91.2	1.7176	91.2	1.5708
91.3	3.8996	91.3	2.9036	91.3	2.3592	91.3	1.7148	91.3	1.57
91.4	3.9084	91.4	2.9052	91.4	2.3624	91.4	1.7144	91.4	1.5696
91.5	3.9168	91.5	2.9068	91.5	2.3652	91.5	1.7136	91.5	1.5688
91.6	3.9228	91.6	2.908	91.6	2.3684	91.6	1.7528	91.6	1.5684
91.7	3.9288	91.7	2.91	91.7	2.3704	91.7	1.8048	91.7	1.568
91.8	3.9352	91.8	2.9112	91.8	2.3732	91.8	1.8204	91.8	1.568
91.9	3.9412	91.9	2.9132	91.9	2.3748	91.9	1.8312	91.9	1.5672
92	3.946	92	2.9144	92	2.3776	92	1.8392	92	1.566
92.1	3.9516	92.1	2.9156	92.1	2.3792	92.1	1.8448	92.1	1.5656
92.2	3.9564	92.2	2.9164	92.2	2.3812	92.2	1.8492	92.2	1.566
92.3	3.9616	92.3	2.9184	92.3	2.3832	92.3	1.854	92.3	1.5656
92.4	3.9656	92.4	2.9192	92.4	2.384	92.4	1.8572	92.4	1.5648
92.5	3.9708	92.5	2.9196	92.5	2.3864	92.5	1.8608	92.5	1.5632
92.6	3.9748	92.6	2.9216	92.6	2.388	92.6	1.8632	92.6	1.5632
92.7	3.9792	92.7	2.9224	92.7	2.3888	92.7	1.866	92.7	1.5708
92.8	3.9832	92.8	2.9236	92.8	2.3904	92.8	1.868	92.8	1.588
92.9	3.9868	92.9	2.9244	92.9	2.392	92.9	1.8708	92.9	1.5928
93	3.9912	93	2.9264	93	2.3932	93	1.8724	93	1.5952
93.1	3.994	93.1	2.9268	93.1	2.3944	93.1	1.8744	93.1	1.5976
93.2	3.998	93.2	2.928	93.2	2.3956	93.2	1.8764	93.2	1.5992
93.3	4	93.3	2.9288	93.3	2.3972	93.3	1.878	93.3	1.6008
93.4	4.004	93.4	2.9296	93.4	2.398	93.4	1.8796	93.4	1.6032
93.5	4.008	93.5	2.9312	93.5	2.3992	93.5	1.8812	93.5	1.6036
93.6	4.008	93.6	2.9316	93.6	2.4004	93.6	1.8824	93.6	1.6052
93.7	4.012	93.7	2.932	93.7	2.4012	93.7	1.8832	93.7	1.6064
93.8	4.016	93.8	2.9328	93.8	2.4028	93.8	1.8848	93.8	1.6072
93.9	4.02	93.9	2.9336	93.9	2.4032	93.9	1.8864	93.9	1.608
94	4.02	94	2.9348	94	2.404	94	1.8872	94	1.6088
94.1	4.024	94.1	2.9352	94.1	2.4052	94.1	1.8888	94.1	1.6096
94.2	4.028	94.2	2.936	94.2	2.406	94.2	1.8892	94.2	1.6104
94.3	4.028	94.3	2.9368	94.3	2.4072	94.3	1.8904	94.3	1.6112
94.4	4.032	94.4	2.9376	94.4	2.4076	94.4	1.8916	94.4	1.612
94.5	4.036	94.5	2.9384	94.5	2.4088	94.5	1.8928	94.5	1.612
94.6	4.036	94.6	2.9388	94.6	2.4092	94.6	1.8936	94.6	1.6132
94.7	4.04	94.7	2.94	94.7	2.41	94.7	1.8944	94.7	1.6136
94.8	4.04	94.8	2.9404	94.8	2.4116	94.8	1.8948	94.8	1.614
94.9	4.044	94.9	2.9416	94.9	2.4124	94.9	1.8956	94.9	1.6148
95	4.048	95	2.9424	95	2.4124	95	1.8968	95	1.6152
95.1	4.048	95.1	2.9428	95.1	2.4132	95.1	1.898	95.1	1.616
95.2	4.052	95.2	2.9432	95.2	2.4148	95.2	1.8992	95.2	1.616
95.3	4.052	95.3	2.9448	95.3	2.4148	95.3	1.8996	95.3	1.6168
95.4	4.056	95.4	2.9452	95.4	2.4152	95.4	1.8996	95.4	1.6168
95.5	4.056	95.5	2.9456	95.5	2.416	95.5	1.9	95.5	1.6172
95.6	4.06	95.6	2.946	95.6	2.4164	95.6	1.9012	95.6	1.6176
95.7	4.06	95.7	2.9468	95.7	2.4176	95.7	1.9024	95.7	1.6184
95.8	4.064	95.8	2.9472	95.8	2.418	95.8	1.9028	95.8	1.618
95.9	4.064	95.9	2.948	95.9	2.4184	95.9	1.9032	95.9	1.6188
96	4.068	96	2.948	96	2.4192	96	1.904	96	1.6184
96.1	4.068	96.1	2.9492	96.1	2.42	96.1	1.904	96.1	1.6192
96.2	4.072	96.2	2.95	96.2	2.4204	96.2	1.9052	96.2	1.6192
96.3	4.072	96.3	2.9504	96.3	2.4204	96.3	1.9056	96.3	1.6196
96.4	4.076	96.4	2.9504	96.4	2.4212	96.4	1.9064	96.4	1.6208
96.5	4.076	96.5	2.9504	96.5	2.4228	96.5	1.9068	96.5	1.6204
96.6	4.076	96.6	2.9516	96.6	2.4224	96.6	1.9076	96.6	1.6212
96.7	4.076	96.7	2.9524	96.7	2.4228	96.7	1.9076	96.7	1.6208
96.8	4.076	96.8	2.9528	96.8	2.424	96.8	1.9076	96.8	1.6216
96.9	3.89	96.9	2.9528	96.9	2.424	96.9	1.9088	96.9	1.6212
97	3.5364	97	2.9536	97	2.4248	97	1.9092	97	1.622
97.1	3.4448	97.1	2.9536	97.1	2.4252	97.1	1.91	97.1	1.622
97.2	3.3992	97.2	2.9548	97.2	2.426	97.2	1.9104	97.2	1.622
97.3	3.3732	97.3	2.9552	97.3	2.4264	97.3	1.9112	97.3	1.6224
97.4	3.3536	97.4	2.956	97.4	2.4268	97.4	1.9112	97.4	1.6228
97.5	3.3388	97.5	2.9564	97.5	2.4272	97.5	1.912	97.5	1.6228
97.6	3.3268	97.6	2.9564	97.6	2.4276	97.6	1.9124	97.6	1.6228
97.7	3.316	97.7	2.9572	97.7	2.428	97.7	1.9128	97.7	1.6236
97.8	3.3076	97.8	2.9572	97.8	2.428	97.8	1.9128	97.8	1.624
97.9	3.2996	97.9	2.958	97.9	2.4288	97.9	1.9132	97.9	1.624
98	3.2924	98	2.9584	98	2.43	98	1.914	98	1.6244
98.1	3.2864	98.1	2.9584	98.1	2.4296	98.1	1.9144	98.1	1.624
98.2	3.2796	98.2	2.958	98.2	2.43	98.2	1.9144	98.2	1.6244
98.3	3.2748	98.3	2.956	98.3	2.4316	98.3	1.9144	98.3	1.6244
98.4	3.2692	98.4	2.936	98.4	2.4312	98.4	1.9156	98.4	1.6248
98.5	3.264	98.5	2.836	98.5	2.4316	98.5	1.916	98.5	1.6244
98.6	3.2592	98.6	2.8044	98.6	2.4316	98.6	1.9156	98.6	1.6244
98.7	3.2552	98.7	2.7884	98.7	2.4324	98.7	1.916	98.7	1.6248
98.8	3.2504	98.8	2.7776	98.8	2.4328	98.8	1.9172	98.8	1.6248
98.9	3.246	98.9	2.7692	98.9	2.4336	98.9	1.9168	98.9	1.6256
99	3.2424	99	2.7632	99	2.4336	99	1.9176	99	1.6248
99.1	3.2388	99.1	2.7576	99.1	2.434	99.1	1.9172	99.1	1.6256
99.2	3.2352	99.2	2.7536	99.2	2.4344	99.2	1.918	99.2	1.626
99.3	3.2324	99.3	2.7512	99.3	2.4344	99.3	1.918	99.3	1.6256
99.4	3.2284	99.4	2.7484	99.4	2.4352	99.4	1.9188	99.4	1.6264
99.5	3.2252	99.5	2.7404	99.5	2.4356	99.5	1.9192	99.5	1.6264
99.6	3.2232	99.6	2.7376	99.6	2.436	99.6	1.9192	99.6	1.6264
99.7	3.2196	99.7	2.736	99.7	2.4364	99.7	1.9196	99.7	1.6268
99.8	3.2168	99.8	2.7332	99.8	2.4364	99.8	1.9196	99.8	1.626
99.9	3.214	99.9	2.73	99.9	2.4368	99.9	1.92	99.9	1.6268
100	3.2108	100	2.7292	100	2.4368	100	1.92	100	1.6268
100.1	3.2088	100.1	2.7268	100.1	2.4376	100.1	1.9204	100.1	1.6272
100.2	3.2052	100.2	2.7248	100.2	2.4376	100.2	1.9208	100.2	1.6272
100.3	3.2028	100.3	2.7216	100.3	2.4372	100.3	1.9208	100.3	1.6272
100.4	3.2004	100.4	2.7204	100.4	2.436	100.4	1.9208	100.4	1.6272
100.5	3.198	100.5	2.7176	100.5	2.434	100.5	1.9212	100.5	1.6268
100.6	3.1952	100.6	2.7156	100.6	2.4052	100.6	1.9216	100.6	1.6276
100.7	3.1936	100.7	2.7132	100.7	2.3512	100.7	1.9216	100.7	1.6272
100.8	3.1908	100.8	2.712	100.8	2.332	100.8	1.922	100.8	1.6276
100.9	3.1892	100.9	2.7108	100.9	2.3232	100.9	1.9216	100.9	1.6276
101	3.1868	101	2.7084	101	2.3152	101	1.922	101	1.628
101.1	3.184	101.1	2.7076	101.1	2.3096	101.1	1.9224	101.1	1.6276
101.2	3.1824	101.2	2.706	101.2	2.3052	101.2	1.9228	101.2	1.628
101.3	3.1804	101.3	2.7048	101.3	2.2996	101.3	1.9228	101.3	1.6288
101.4	3.1784	101.4	2.7032	101.4	2.2964	101.4	1.9232	101.4	1.628
101.5	3.176	101.5	2.7012	101.5	2.2952	101.5	1.9232	101.5	1.6288
101.6	3.174	101.6	2.7008	101.6	2.292	101.6	1.924	101.6	1.628
101.7	3.1724	101.7	2.7	101.7	2.288	101.7	1.9232	101.7	1.6284
101.8	3.1704	101.8	2.6976	101.8	2.2852	101.8	1.9228	101.8	1.6284
101.9	3.1684	101.9	2.6968	101.9	2.282	101.9	1.9208	101.9	1.6292
102	3.1668	102	2.6952	102	2.2804	102	1.906	102	1.6284
102.1	3.1652	102.1	2.6944	102.1	2.278	102.1	1.8448	102.1	1.6288
102.2	3.1636	102.2	2.6924	102.2	2.2756	102.2	1.8236	102.2	1.6288
102.3	3.1616	102.3	2.6916	102.3	2.274	102.3	1.8116	102.3	1.6288
102.4	3.1596	102.4	2.6904	102.4	2.2724	102.4	1.8028	102.4	1.6292
102.5	3.1576	102.5	2.6892	102.5	2.2712	102.5	1.796	102.5	1.6292
102.6	3.156	102.6	2.6884	102.6	2.2688	102.6	1.7904	102.6	1.6284
102.7	3.1548	102.7	2.6876	102.7	2.2672	102.7	1.7856	102.7	1.6288
102.8	3.1532	102.8	2.6868	102.8	2.2656	102.8	1.782	102.8	1.6292
102.9	3.1516	102.9	2.6852	102.9	2.2644	102.9	1.7792	102.9	1.6284
103	3.1496	103	2.684	103	2.2628	103	1.7768	103	1.6264
103.1	3.148	103.1	2.6832	103.1	2.2616	103.1	1.7744	103.1	1.6256
103.2	3.1472	103.2	2.6828	103.2	2.26	103.2	1.7696	103.2	1.61
103.3	3.1452	103.3	2.6816	103.3	2.2584	103.3	1.7672	103.3	1.6032
103.4	3.144	103.4	2.6808	103.4	2.2572	103.4	1.7648	103.4	1.5992
103.5	3.1416	103.5	2.6792	103.5	2.2564	103.5	1.7632	103.5	1.5952
103.6	3.1404	103.6	2.678	103.6	2.2548	103.6	1.7608	103.6	1.5924
103.7	3.1388	103.7	2.6772	103.7	2.2528	103.7	1.7584	103.7	1.5904
103.8	3.138	103.8	2.6752	103.8	2.2524	103.8	1.7568	103.8	1.5888
103.9	3.1356	103.9	2.6752	103.9	2.2512	103.9	1.7552	103.9	1.5868
104	3.1344	104	2.6748	104	2.25	104	1.7544	104	1.5864
104.1	3.1332	104.1	2.674	104.1	2.2488	104.1	1.7516	104.1	1.5852
104.2	3.132	104.2	2.6732	104.2	2.248	104.2	1.7504	104.2	1.5828
104.3	3.1304	104.3	2.6732	104.3	2.2464	104.3	1.7492	104.3	1.5816
104.4	3.1296	104.4	2.6712	104.4	2.2456	104.4	1.7472	104.4	1.5812
104.5	3.126	104.5	2.6708	104.5	2.2444	104.5	1.7464	104.5	1.58
104.6	3.1268	104.6	2.67	104.6	2.2428	104.6	1.7448	104.6	1.5784
104.7	3.1252	104.7	2.6692	104.7	2.2432	104.7	1.7432	104.7	1.5776
104.8	3.124	104.8	2.668	104.8	2.2404	104.8	1.7416	104.8	1.5768
104.9	3.1228	104.9	2.668	104.9	2.2408	104.9	1.7412	104.9	1.576
105	3.1208	105	2.6664	105	2.24	105	1.7392	105	1.5748
105.1	3.12	105.1	2.6664	105.1	2.2396	105.1	1.738	105.1	1.5736
105.2	3.1184	105.2	2.6652	105.2	2.2384	105.2	1.7364	105.2	1.5728
105.3	3.1176	105.3	2.6644	105.3	2.2384	105.3	1.7352	105.3	1.572
105.4	3.1164	105.4	2.6636	105.4	2.2372	105.4	1.7344	105.4	1.5708
105.5	3.1152	105.5	2.6628	105.5	2.2344	105.5	1.7336	105.5	1.5696
105.6	3.114	105.6	2.6624	105.6	2.2344	105.6	1.732	105.6	1.5692
105.7	3.1128	105.7	2.6612	105.7	2.234	105.7	1.7308	105.7	1.5684
105.8	3.1116	105.8	2.6608	105.8	2.2336	105.8	1.73	105.8	1.568
105.9	3.11	105.9	2.6596	105.9	2.232	105.9	1.7292	105.9	1.5672
106	3.1096	106	2.6592	106	2.2316	106	1.7268	106	1.566
106.1	3.1076	106.1	2.6584	106.1	2.2304	106.1	1.726	106.1	1.566
106.2	3.1072	106.2	2.658	106.2	2.2292	106.2	1.724	106.2	1.5652
106.3	3.106	106.3	2.6572	106.3	2.228	106.3	1.724	106.3	1.564
106.4	3.1048	106.4	2.6572	106.4	2.2296	106.4	1.7228	106.4	1.5632
106.5	3.1036	106.5	2.6556	106.5	2.2268	106.5	1.722	106.5	1.5632
106.6	3.1024	106.6	2.6552	106.6	2.2268	106.6	1.7212	106.6	1.562
106.7	3.0996	106.7	2.654	106.7	2.2256	106.7	1.72	106.7	1.5616
106.8	3.0948	106.8	2.6536	106.8	2.226	106.8	1.7196	106.8	1.5604
106.9	3.584	106.9	2.6532	106.9	2.2256	106.9	1.7188	106.9	1.56
107	3.704	107	2.652	107	2.2236	107	1.7172	107	1.5584
107.1	3.7604	107.1	2.6512	107.1	2.2228	107.1	1.7164	107.1	1.5588
107.2	3.7948	107.2	2.6508	107.2	2.2232	107.2	1.7156	107.2	1.558
107.3	3.8188	107.3	2.6504	107.3	2.222	107.3	1.7148	107.3	1.5572
107.4	3.838	107.4	2.65	107.4	2.2216	107.4	1.7136	107.4	1.5568
107.5	3.8528	107.5	2.6496	107.5	2.2184	107.5	1.7124	107.5	1.556
107.6	3.8664	107.6	2.6484	107.6	2.2196	107.6	1.7116	107.6	1.5556
107.7	3.878	107.7	2.6472	107.7	2.2196	107.7	1.71	107.7	1.5552
107.8	3.8884	107.8	2.6476	107.8	2.2192	107.8	1.7104	107.8	1.5544
107.9	3.898	107.9	2.6468	107.9	2.2176	107.9	1.7096	107.9	1.56
108	3.9064	108	2.646	108	2.218	108	1.7088	108	1.5544
108.1	3.9144	108.1	2.6456	108.1	2.2164	108.1	1.7076	108.1	1.5512
108.2	3.922	108.2	2.6452	108.2	2.216	108.2	1.7068	108.2	1.5516
108.3	3.9288	108.3	2.6448	108.3	2.216	108.3	1.7056	108.3	1.5512
108.4	3.9348	108.4	2.6444	108.4	2.2156	108.4	1.7048	108.4	1.5504
108.5	3.94	108.5	2.6448	108.5	2.2148	108.5	1.704	108.5	1.5508
108.6	3.9456	108.6	2.6432	108.6	2.214	108.6	1.7028	108.6	1.5496
108.7	3.9516	108.7	2.6408	108.7	2.214	108.7	1.7016	108.7	1.5488
108.8	3.9568	108.8	2.642	108.8	2.2128	108.8	1.702	108.8	1.5476
108.9	3.9612	108.9	2.6408	108.9	2.2124	108.9	1.7012	108.9	1.5484
109	3.966	109	2.6396	109	2.2124	109	1.7004	109	1.5476
109.1	3.97	109.1	2.638	109.1	2.2124	109.1	1.7	109.1	1.5456
109.2	3.974	109.2	2.7	109.2	2.2112	109.2	1.6988	109.2	1.5472
109.3	3.9784	109.3	2.7848	109.3	2.2104	109.3	1.698	109.3	1.5456
109.4	3.9808	109.4	2.808	109.4	2.2092	109.4	1.6968	109.4	1.5456
109.5	3.9844	109.5	2.8224	109.5	2.2084	109.5	1.6964	109.5	1.5452
109.6	3.988	109.6	2.8328	109.6	2.2084	109.6	1.6952	109.6	1.5428
109.7	3.992	109.7	2.8412	109.7	2.2076	109.7	1.6952	109.7	1.5444
109.8	3.994	109.8	2.8472	109.8	2.2072	109.8	1.6936	109.8	1.5428
109.9	3.998	109.9	2.8528	109.9	2.2076	109.9	1.6932	109.9	1.5424
110	4	110	2.858	110	2.2056	110	1.6924	110	1.5432
110.1	4.004	110.1	2.862	110.1	2.2044	110.1	1.6916	110.1	1.5408
110.2	4.008	110.2	2.8656	110.2	2.2028	110.2	1.6916	110.2	1.5412
110.3	4.008	110.3	2.8692	110.3	2.2352	110.3	1.6904	110.3	1.54
110.4	4.012	110.4	2.8728	110.4	2.2952	110.4	1.69	110.4	1.5396
110.5	4.016	110.5	2.8752	110.5	2.3132	110.5	1.6892	110.5	1.5396
110.6	4.016	110.6	2.878	110.6	2.324	110.6	1.6888	110.6	1.5388
110.7	4.02	110.7	2.8808	110.7	2.3308	110.7	1.688	110.7	1.5372
110.8	4.024	110.8	2.8832	110.8	2.338	110.8	1.6872	110.8	1.5376
110.9	4.024	110.9	2.8856	110.9	2.3432	110.9	1.6868	110.9	1.5384
111	4.028	111	2.888	111	2.3476	111	1.6856	111	1.5372
111.1	4.032	111.1	2.89	111.1	2.3516	111.1	1.6852	111.1	1.5368
111.2	4.032	111.2	2.892	111.2	2.3552	111.2	1.6848	111.2	1.5372
111.3	4.036	111.3	2.894	111.3	2.358	111.3	1.684	111.3	1.5352
111.4	4.036	111.4	2.8956	111.4	2.3612	111.4	1.6828	111.4	1.5348
111.5	4.04	111.5	2.898	111.5	2.3636	111.5	1.6828	111.5	1.5348
111.6	4.04	111.6	2.8992	111.6	2.366	111.6	1.6816	111.6	1.5344
111.7	4.044	111.7	2.9008	111.7	2.3684	111.7	1.6808	111.7	1.534
111.8	4.048	111.8	2.9024	111.8	2.3704	111.8	1.6804	111.8	1.5324
111.9	4.048	111.9	2.9044	111.9	2.3728	111.9	1.6796	111.9	1.5336
112	4.052	112	2.9052	112	2.3744	112	1.6796	112	1.5332
112.1	4.052	112.1	2.9068	112.1	2.3764	112.1	1.6788	112.1	1.5316
112.2	4.056	112.2	2.9084	112.2	2.3772	112.2	1.6772	112.2	1.5308
112.3	4.056	112.3	2.9096	112.3	2.3792	112.3	1.6764	112.3	1.5312
112.4	4.06	112.4	2.9108	112.4	2.3816	112.4	1.686	112.4	1.5312
112.5	4.06	112.5	2.9124	112.5	2.3824	112.5	1.7588	112.5	1.528
112.6	4.06	112.6	2.9132	112.6	2.3844	112.6	1.7776	112.6	1.5272
112.7	4.064	112.7	2.9148	112.7	2.3856	112.7	1.7896	112.7	1.5372
112.8	4.064	112.8	2.9156	112.8	2.3868	112.8	1.798	112.8	1.5564
112.9	4.068	112.9	2.9164	112.9	2.3884	112.9	1.8044	112.9	1.5588
113	4.068	113	2.9184	113	2.39	113	1.81	113	1.5616
113.1	4.072	113.1	2.9188	113.1	2.3908	113.1	1.8148	113.1	1.5628
113.2	4.072	113.2	2.9196	113.2	2.3924	113.2	1.8184	113.2	1.5652
113.3	4.076	113.3	2.9208	113.3	2.3936	113.3	1.8216	113.3	1.5672
113.4	4.076	113.4	2.9212	113.4	2.3944	113.4	1.8248	113.4	1.568
113.5	4.08	113.5	2.9224	113.5	2.3956	113.5	1.8268	113.5	1.5696
113.6	4.08	113.6	2.924	113.6	2.3968	113.6	1.8296	113.6	1.5708
113.7	4.08	113.7	2.9244	113.7	2.398	113.7	1.8324	113.7	1.572
113.8	4.084	113.8	2.9252	113.8	2.3988	113.8	1.8344	113.8	1.5728
113.9	4.084	113.9	2.926	113.9	2.3996	113.9	1.8364	113.9	1.5736
114	4.084	114	2.9276	114	2.4008	114	1.8384	114	1.5736
114.1	4.088	114.1	2.928	114.1	2.4012	114.1	1.8404	114.1	1.5764
114.2	4.088	114.2	2.9288	114.2	2.402	114.2	1.8416	114.2	1.5752
114.3	4.092	114.3	2.9292	114.3	2.4032	114.3	1.8432	114.3	1.5776
114.4	4.092	114.4	2.9304	114.4	2.4036	114.4	1.8444	114.4	1.5784
114.5	4.092	114.5	2.9316	114.5	2.4048	114.5	1.8468	114.5	1.5788
114.6	4.096	114.6	2.932	114.6	2.406	114.6	1.8468	114.6	1.5788
114.7	4.096	114.7	2.9324	114.7	2.4068	114.7	1.848	114.7	1.58
114.8	4.096	114.8	2.9336	114.8	2.4076	114.8	1.8492	114.8	1.5808
114.9	4.1	114.9	2.9344	114.9	2.408	114.9	1.8504	114.9	1.5808
115	4.1	115	2.9356	115	2.4088	115	1.8524	115	1.5812
115.1	4.1	115.1	2.9364	115.1	2.41	115.1	1.8532	115.1	1.582
115.2	4.104	115.2	2.9364	115.2	2.41	115.2	1.8544	115.2	1.5828
115.3	4.104	115.3	2.9376	115.3	2.4112	115.3	1.8548	115.3	1.5832
115.4	4.104	115.4	2.9384	115.4	2.412	115.4	1.8556	115.4	1.5832
115.5	4.108	115.5	2.9392	115.5	2.412	115.5	1.8572	115.5	1.584
115.6	4.108	115.6	2.9396	115.6	2.4132	115.6	1.858	115.6	1.5836
115.7	4.108	115.7	2.94	115.7	2.414	115.7	1.8584	115.7	1.5852
115.8	4.112	115.8	2.9408	115.8	2.4144	115.8	1.86	115.8	1.5852
115.9	4.112	115.9	2.9408	115.9	2.4148	115.9	1.8608	115.9	1.5856
116	4.112	116	2.942	116	2.4152	116	1.8612	116	1.5864
116.1	4.116	116.1	2.9428	116.1	2.416	116.1	1.862	116.1	1.5864
116.2	4.116	116.2	2.9436	116.2	2.4172	116.2	1.8628	116.2	1.5868
116.3	4.116	116.3	2.944	116.3	2.4172	116.3	1.864	116.3	1.5872
116.4	4.12	116.4	2.944	116.4	2.418	116.4	1.8644	116.4	1.5876
116.5	4.12	116.5	2.9452	116.5	2.4188	116.5	1.8656	116.5	1.5876
116.6	4.116	116.6	2.9456	116.6	2.4192	116.6	1.866	116.6	1.588
116.7	3.7868	116.7	2.9464	116.7	2.4196	116.7	1.8668	116.7	1.5888
116.8	3.5512	116.8	2.9468	116.8	2.4208	116.8	1.868	116.8	1.588
116.9	3.478	116.9	2.9476	116.9	2.4212	116.9	1.8684	116.9	1.5892
117	3.4384	117	2.948	117	2.4212	117	1.8692	117	1.5892
117.1	3.414	117.1	2.9484	117.1	2.4216	117.1	1.8692	117.1	1.5912
117.2	3.3968	117.2	2.9484	117.2	2.4224	117.2	1.8704	117.2	1.5888
117.3	3.3824	117.3	2.95	117.3	2.4224	117.3	1.8704	117.3	1.588
117.4	3.37	117.4	2.9492	117.4	2.4232	117.4	1.8708	117.4	1.5904
117.5	3.3604	117.5	2.9504	117.5	2.4236	117.5	1.8712	117.5	1.5912
117.6	3.3508	117.6	2.9508	117.6	2.4248	117.6	1.8728	117.6	1.5912
117.7	3.344	117.7	2.9512	117.7	2.4252	117.7	1.872	117.7	1.5912
117.8	3.3356	117.8	2.952	117.8	2.4252	117.8	1.8728	117.8	1.5916
117.9	3.3292	117.9	2.9524	117.9	2.4256	117.9	1.8732	117.9	1.5916
118	3.3236	118	2.9536	118	2.4264	118	1.8736	118	1.5924
118.1	3.3184	118.1	2.9536	118.1	2.4264	118.1	1.874	118.1	1.592
118.2	3.3128	118.2	2.954	118.2	2.4268	118.2	1.8744	118.2	1.592
118.3	3.308	118.3	2.954	118.3	2.4276	118.3	1.8748	118.3	1.5924
118.4	3.3032	118.4	2.9544	118.4	2.428	118.4	1.8752	118.4	1.5924
118.5	3.2992	118.5	2.9528	118.5	2.4284	118.5	1.8764	118.5	1.5924
118.6	3.2948	118.6	2.954	118.6	2.4292	118.6	1.876	118.6	1.5928
118.7	3.2912	118.7	2.8544	118.7	2.4296	118.7	1.8776	118.7	1.5928
118.8	3.2868	118.8	2.8088	118.8	2.43	118.8	1.8776	118.8	1.5932
118.9	3.2836	118.9	2.7876	118.9	2.43	118.9	1.878	118.9	1.5936
119	3.2796	119	2.776	119	2.4308	119	1.878	119	1.5932
119.1	3.2764	119.1	2.7664	119.1	2.4312	119.1	1.8788	119.1	1.5928
119.2	3.2732	119.2	2.76	119.2	2.4316	119.2	1.8792	119.2	1.5932
119.3	3.2696	119.3	2.7544	119.3	2.4324	119.3	1.8796	119.3	1.5936
119.4	3.2664	119.4	2.7504	119.4	2.4324	119.4	1.88	119.4	1.5932
119.5	3.264	119.5	2.744	119.5	2.4328	119.5	1.8804	119.5	1.594
119.6	3.2604	119.6	2.7412	119.6	2.4332	119.6	1.8804	119.6	1.594
119.7	3.2572	119.7	2.7372	119.7	2.4332	119.7	1.8812	119.7	1.594
119.8	3.2544	119.8	2.734	119.8	2.4336	119.8	1.8812	119.8	1.5948
119.9	3.2516	119.9	2.7312	119.9	2.434	119.9	1.8812	119.9	1.5944
120	3.2492	120	2.7284	120	2.4348	120	1.882	120	1.5944
120.1	3.2468	120.1	2.7256	120.1	2.434	120.1	1.8824	120.1	1.5944
120.2	3.2444	120.2	2.7232	120.2	2.4332	120.2	1.8824	120.2	1.5948
120.3	3.2416	120.3	2.7204	120.3	2.4308	120.3	1.8832	120.3	1.5956
120.4	3.2388	120.4	2.718	120.4	2.4008	120.4	1.8836	120.4	1.5948
120.5	3.2368	120.5	2.716	120.5	2.348	120.5	1.8836	120.5	1.5948
120.6	3.2344	120.6	2.714	120.6	2.3292	120.6	1.8836	120.6	1.5952
120.7	3.232	120.7	2.7124	120.7	2.3196	120.7	1.884	120.7	1.5948
120.8	3.2292	120.8	2.7104	120.8	2.312	120.8	1.8844	120.8	1.5956
120.9	3.2276	120.9	2.7084	120.9	2.3064	120.9	1.8852	120.9	1.596
121	3.2252	121	2.7068	121	2.3016	121	1.8852	121	1.596
121.1	3.2236	121.1	2.7052	121.1	2.2968	121.1	1.8852	121.1	1.5968
121.2	3.2208	121.2	2.7036	121.2	2.2932	121.2	1.8852	121.2	1.596
121.3	3.2192	121.3	2.7024	121.3	2.2904	121.3	1.8836	121.3	1.5964
121.4	3.2172	121.4	2.7008	121.4	2.2884	121.4	1.8804	121.4	1.5964
121.5	3.2152	121.5	2.6996	121.5	2.2852	121.5	1.8464	121.5	1.5964
121.6	3.2132	121.6	2.698	121.6	2.2824	121.6	1.8008	121.6	1.5972
121.7	3.2112	121.7	2.6968	121.7	2.28	121.7	1.7828	121.7	1.5972
121.8	3.2096	121.8	2.6948	121.8	2.2776	121.8	1.7712	121.8	1.5968
121.9	3.2076	121.9	2.6936	121.9	2.2756	121.9	1.7632	121.9	1.5968
122	3.206	122	2.6924	122	2.2736	122	1.7572	122	1.5968
122.1	3.2044	122.1	2.6904	122.1	2.2716	122.1	1.7524	122.1	1.5972
122.2	3.2024	122.2	2.6896	122.2	2.2704	122.2	1.7492	122.2	1.598
122.3	3.2004	122.3	2.6892	122.3	2.268	122.3	1.746	122.3	1.5972
122.4	3.1984	122.4	2.688	122.4	2.2664	122.4	1.74	122.4	1.598
122.5	3.1976	122.5	2.6864	122.5	2.2648	122.5	1.7384	122.5	1.5956
122.6	3.1952	122.6	2.6852	122.6	2.2636	122.6	1.7364	122.6	1.5936
122.7	3.1936	122.7	2.6836	122.7	2.262	122.7	1.734	122.7	1.59
122.8	3.192	122.8	2.682	122.8	2.2604	122.8	1.7312	122.8	1.5764
122.9	3.1908	122.9	2.6816	122.9	2.2596	122.9	1.7288	122.9	1.57
123	3.1888	123	2.6816	123	2.2584	123	1.7272	123	1.5664
123.1	3.1868	123.1	2.6796	123.1	2.2568	123.1	1.7252	123.1	1.5632
123.2	3.186	123.2	2.6792	123.2	2.2556	123.2	1.7236	123.2	1.5612
123.3	3.1844	123.3	2.6776	123.3	2.2544	123.3	1.7212	123.3	1.5588
123.4	3.1824	123.4	2.6768	123.4	2.2528	123.4	1.7196	123.4	1.5568
123.5	3.1816	123.5	2.6752	123.5	2.2512	123.5	1.7184	123.5	1.556
123.6	3.1796	123.6	2.6744	123.6	2.2504	123.6	1.7168	123.6	1.5544
123.7	3.178	123.7	2.6732	123.7	2.2488	123.7	1.7148	123.7	1.5528
123.8	3.1768	123.8	2.6728	123.8	2.2484	123.8	1.7136	123.8	1.5516
123.9	3.1756	123.9	2.672	123.9	2.2468	123.9	1.7116	123.9	1.55
124	3.174	124	2.6712	124	2.2464	124	1.7108	124	1.5492
124.1	3.1724	124.1	2.67	124.1	2.2456	124.1	1.7088	124.1	1.5488
124.2	3.1708	124.2	2.6692	124.2	2.244	124.2	1.708	124.2	1.5472
124.3	3.17	124.3	2.6684	124.3	2.2436	124.3	1.706	124.3	1.5464
124.4	3.1684	124.4	2.6684	124.4	2.2428	124.4	1.7052	124.4	1.5456
124.5	3.1668	124.5	2.6668	124.5	2.2412	124.5	1.704	124.5	1.5448
124.6	3.1656	124.6	2.6664	124.6	2.2408	124.6	1.7028	124.6	1.5432
124.7	3.164	124.7	2.6656	124.7	2.2396	124.7	1.702	124.7	1.5428
124.8	3.1636	124.8	2.6648	124.8	2.2388	124.8	1.7012	124.8	1.5424
124.9	3.1616	124.9	2.6632	124.9	2.238	124.9	1.6992	124.9	1.5408
125	3.1604	125	2.6636	125	2.2372	125	1.6988	125	1.5404
125.1	3.1596	125.1	2.662	125.1	2.236	125.1	1.6972	125.1	1.5396
125.2	3.158	125.2	2.6612	125.2	2.2352	125.2	1.6968	125.2	1.5384
125.3	3.1568	125.3	2.6612	125.3	2.2344	125.3	1.6952	125.3	1.5376
125.4	3.1552	125.4	2.66	125.4	2.234	125.4	1.6944	125.4	1.5376
125.5	3.1544	125.5	2.6588	125.5	2.2328	125.5	1.6928	125.5	1.5368
125.6	3.1532	125.6	2.6584	125.6	2.232	125.6	1.6924	125.6	1.536
125.7	3.152	125.7	2.6572	125.7	2.232	125.7	1.6912	125.7	1.5348
125.8	3.1512	125.8	2.658	125.8	2.2304	125.8	1.69	125.8	1.5344
125.9	3.1496	125.9	2.6564	125.9	2.23	125.9	1.6896	125.9	1.5336
126	3.1488	126	2.656	126	2.2288	126	1.6888	126	1.5336
126.1	3.148	126.1	2.6548	126.1	2.228	126.1	1.6876	126.1	1.5324
126.2	3.146	126.2	2.6544	126.2	2.2276	126.2	1.686	126.2	1.532
126.3	3.1452	126.3	2.654	126.3	2.2268	126.3	1.6856	126.3	1.5312
126.4	3.1436	126.4	2.6528	126.4	2.2268	126.4	1.6844	126.4	1.53
126.5	3.1424	126.5	2.6512	126.5	2.2252	126.5	1.684	126.5	1.53
126.6	3.14	126.6	2.6516	126.6	2.2252	126.6	1.6828	126.6	1.5288
126.7	3.1364	126.7	2.6508	126.7	2.224	126.7	1.682	126.7	1.5292
126.8	3.414	126.8	2.65	126.8	2.224	126.8	1.6812	126.8	1.528
126.9	3.7008	126.9	2.65	126.9	2.2228	126.9	1.6804	126.9	1.5268
127	3.7732	127	2.6484	127	2.2216	127	1.6796	127	1.5264
127.1	3.814	127.1	2.6484	127.1	2.2216	127.1	1.6788	127.1	1.5264
127.2	3.84	127.2	2.648	127.2	2.2212	127.2	1.6776	127.2	1.526
127.3	3.8596	127.3	2.6476	127.3	2.2204	127.3	1.6772	127.3	1.5252
127.4	3.876	127.4	2.6468	127.4	2.2204	127.4	1.6764	127.4	1.5252
127.5	3.89	127.5	2.646	127.5	2.2192	127.5	1.6756	127.5	1.524
127.6	3.9016	127.6	2.6452	127.6	2.2192	127.6	1.6752	127.6	1.5232
127.7	3.912	127.7	2.646	127.7	2.218	127.7	1.674	127.7	1.5224
127.8	3.922	127.8	2.644	127.8	2.2172	127.8	1.6732	127.8	1.522
127.9	3.9308	127.9	2.6444	127.9	2.2172	127.9	1.6728	127.9	1.5216
128	3.938	128	2.6432	128	2.2156	128	1.672	128	1.5212
128.1	3.9456	128.1	2.6432	128.1	2.2152	128.1	1.6708	128.1	1.5208
128.2	3.9528	128.2	2.642	128.2	2.2152	128.2	1.6704	128.2	1.5208
128.3	3.9596	128.3	2.6404	128.3	2.2144	128.3	1.6696	128.3	1.52
128.4	3.9652	128.4	2.6416	128.4	2.214	128.4	1.6688	128.4	1.5188
128.5	3.9708	128.5	2.6372	128.5	2.214	128.5	1.6688	128.5	1.5184
128.6	3.9764	128.6	2.704	128.6	2.2128	128.6	1.6672	128.6	1.518
128.7	3.982	128.7	2.7884	128.7	2.2124	128.7	1.6668	128.7	1.5176
128.8	3.9876	128.8	2.8104	128.8	2.2116	128.8	1.666	128.8	1.5172
128.9	3.9916	128.9	2.8236	128.9	2.2112	128.9	1.6652	128.9	1.5168
129	3.996	129	2.8348	129	2.2104	129	1.6644	129	1.516
129.1	4	129.1	2.8432	129.1	2.21	129.1	1.664	129.1	1.5156
129.2	4.004	129.2	2.85	129.2	2.21	129.2	1.6632	129.2	1.5156
129.3	4.008	129.3	2.856	129.3	2.2092	129.3	1.662	129.3	1.5144
129.4	4.012	129.4	2.86	129.4	2.2092	129.4	1.6624	129.4	1.5144
129.5	4.016	129.5	2.8648	129.5	2.2088	129.5	1.6616	129.5	1.5136
129.6	4.02	129.6	2.8688	129.6	2.2092	129.6	1.6612	129.6	1.5136
129.7	4.024	129.7	2.8724	129.7	2.2064	129.7	1.66	129.7	1.5124
129.8	4.028	129.8	2.8756	129.8	2.2048	129.8	1.6596	129.8	1.5124
129.9	4.028	129.9	2.8788	129.9	2.2028	129.9	1.6588	129.9	1.5116
130	4.032	130	2.8812	130	2.2052	130	1.6576	130	1.5116
130.1	4.036	130.1	2.8836	130.1	2.2	130.1	1.6576	130.1	1.5108
130.2	4.04	130.2	2.8864	130.2	2.2308	130.2	1.6572	130.2	1.5104
130.3	4.04	130.3	2.8888	130.3	2.2996	130.3	1.6564	130.3	1.51
130.4	4.044	130.4	2.8916	130.4	2.3132	130.4	1.656	130.4	1.51
130.5	4.048	130.5	2.8932	130.5	2.3236	130.5	1.6552	130.5	1.5092
130.6	4.048	130.6	2.8956	130.6	2.3312	130.6	1.6548	130.6	1.5088
130.7	4.052	130.7	2.8976	130.7	2.3372	130.7	1.654	130.7	1.5084
130.8	4.056	130.8	2.8996	130.8	2.3424	130.8	1.654	130.8	1.508
130.9	4.056	130.9	2.9	130.9	2.3468	130.9	1.6528	130.9	1.5076
131	4.06	131	2.9032	131	2.3508	131	1.6524	131	1.5072
131.1	4.064	131.1	2.9048	131.1	2.3544	131.1	1.6524	131.1	1.5068
131.2	4.064	131.2	2.9064	131.2	2.358	131.2	1.6508	131.2	1.506
131.3	4.068	131.3	2.9084	131.3	2.3608	131.3	1.6496	131.3	1.506
131.4	4.068	131.4	2.91	131.4	2.3628	131.4	1.6488	131.4	1.5052
131.5	4.072	131.5	2.9108	131.5	2.3648	131.5	1.6468	131.5	1.5048
131.6	4.072	131.6	2.912	131.6	2.368	131.6	1.7024	131.6	1.5044
131.7	4.076	131.7	2.9144	131.7	2.3692	131.7	1.7428	131.7	1.5044
131.8	4.076	131.8	2.9148	131.8	2.3716	131.8	1.756	131.8	1.5036
131.9	4.08	131.9	2.9156	131.9	2.3732	131.9	1.7656	131.9	1.5032
132	4.08	132	2.9168	132	2.3752	132	1.7736	132	1.5032
132.1	4.084	132.1	2.9188	132.1	2.3776	132.1	1.7804	132.1	1.5028
132.2	4.088	132.2	2.92	132.2	2.3788	132.2	1.7848	132.2	1.5024
132.3	4.088	132.3	2.9204	132.3	2.3808	132.3	1.7892	132.3	1.502
132.4	4.092	132.4	2.9224	132.4	2.382	132.4	1.792	132.4	1.5012
132.5	4.092	132.5	2.9232	132.5	2.3832	132.5	1.796	132.5	1.5012
132.6	4.092	132.6	2.9248	132.6	2.3844	132.6	1.7988	132.6	1.4992
132.7	4.096	132.7	2.9256	132.7	2.386	132.7	1.8012	132.7	1.4988
132.8	4.096	132.8	2.9268	132.8	2.3868	132.8	1.8032	132.8	1.4976
132.9	4.1	132.9	2.9276	132.9	2.3888	132.9	1.806	132.9	1.5256
133	4.1	133	2.9296	133	2.3904	133	1.808	133	1.528
133.1	4.104	133.1	2.93	133.1	2.392	133.1	1.8104	133.1	1.5308
133.2	4.104	133.2	2.9308	133.2	2.3928	133.2	1.8124	133.2	1.5324
133.3	4.108	133.3	2.9324	133.3	2.3936	133.3	1.814	133.3	1.5352
133.4	4.108	133.4	2.9328	133.4	2.3952	133.4	1.8152	133.4	1.5368
133.5	4.108	133.5	2.9336	133.5	2.396	133.5	1.8172	133.5	1.5384
133.6	4.112	133.6	2.9348	133.6	2.3964	133.6	1.8184	133.6	1.54
133.7	4.112	133.7	2.9356	133.7	2.3976	133.7	1.8196	133.7	1.5412
133.8	4.116	133.8	2.9368	133.8	2.3984	133.8	1.8216	133.8	1.542
133.9	4.116	133.9	2.9376	133.9	2.3988	133.9	1.822	133.9	1.5444
134	4.116	134	2.9388	134	2.4004	134	1.8236	134	1.5444
134.1	4.12	134.1	2.9392	134.1	2.4016	134.1	1.8252	134.1	1.5452
134.2	4.12	134.2	2.94	134.2	2.4016	134.2	1.826	134.2	1.5464
134.3	4.124	134.3	2.9412	134.3	2.4032	134.3	1.8272	134.3	1.5472
134.4	4.124	134.4	2.942	134.4	2.4036	134.4	1.8292	134.4	1.548
134.5	4.124	134.5	2.9428	134.5	2.4048	134.5	1.83	134.5	1.5488
134.6	4.128	134.6	2.9432	134.6	2.4056	134.6	1.8308	134.6	1.55
134.7	4.128	134.7	2.9436	134.7	2.4056	134.7	1.832	134.7	1.55
134.8	4.132	134.8	2.9448	134.8	2.408	134.8	1.8324	134.8	1.5508
134.9	4.132	134.9	2.9448	134.9	2.4076	134.9	1.8336	134.9	1.5516
135	4.132	135	2.946	135	2.4092	135	1.834	135	1.552
135.1	4.136	135.1	2.9468	135.1	2.4096	135.1	1.8356	135.1	1.5528
135.2	4.136	135.2	2.9476	135.2	2.41	135.2	1.836	135.2	1.5532
135.3	4.136	135.3	2.948	135.3	2.4116	135.3	1.8364	135.3	1.554
135.4	4.136	135.4	2.9492	135.4	2.4112	135.4	1.8376	135.4	1.5544
135.5	4.14	135.5	2.9492	135.5	2.412	135.5	1.8388	135.5	1.5548
135.6	4.14	135.6	2.95	135.6	2.4128	135.6	1.8384	135.6	1.5548
135.7	4.14	135.7	2.9504	135.7	2.4136	135.7	1.8396	135.7	1.556
135.8	4.144	135.8	2.9508	135.8	2.4144	135.8	1.84	135.8	1.5564
135.9	4.144	135.9	2.9516	135.9	2.4152	135.9	1.8416	135.9	1.5568
136	4.144	136	2.9532	136	2.4156	136	1.8416	136	1.5576
136.1	4.148	136.1	2.9532	136.1	2.4164	136.1	1.8432	136.1	1.5572
136.2	4.148	136.2	2.954	136.2	2.4168	136.2	1.8428	136.2	1.5584
136.3	4.148	136.3	2.9544	136.3	2.4168	136.3	1.8436	136.3	1.5584
136.4	4.152	136.4	2.9552	136.4	2.4188	136.4	1.8444	136.4	1.5588
136.5	4.148	136.5	2.9556	136.5	2.4184	136.5	1.8448	136.5	1.5592
136.6	4.148	136.6	2.956	136.6	2.4196	136.6	1.8456	136.6	1.5596
136.7	4.14	136.7	2.9568	136.7	2.42	136.7	1.846	136.7	1.56
136.8	3.6976	136.8	2.9572	136.8	2.42	136.8	1.8468	136.8	1.5604
136.9	3.5592	136.9	2.9576	136.9	2.4216	136.9	1.8472	136.9	1.5612
137	3.4992	137	2.9584	137	2.422	137	1.8484	137	1.5608
137.1	3.4652	137.1	2.9584	137.1	2.4224	137.1	1.8492	137.1	1.5612
137.2	3.4412	137.2	2.96	137.2	2.4228	137.2	1.8492	137.2	1.562
137.3	3.428	137.3	2.9596	137.3	2.4232	137.3	1.8496	137.3	1.562
137.4	3.4152	137.4	2.96	137.4	2.4244	137.4	1.8504	137.4	1.5624
137.5	3.4084	137.5	2.9608	137.5	2.4244	137.5	1.8504	137.5	1.562
137.6	3.3944	137.6	2.962	137.6	2.4244	137.6	1.8516	137.6	1.5628
137.7	3.3852	137.7	2.962	137.7	2.426	137.7	1.8516	137.7	1.5628
137.8	3.3776	137.8	2.9636	137.8	2.426	137.8	1.852	137.8	1.5632
137.9	3.3708	137.9	2.9636	137.9	2.4272	137.9	1.8528	137.9	1.564
138	3.364	138	2.9644	138	2.4272	138	1.8536	138	1.564
138.1	3.3568	138.1	2.964	138.1	2.4276	138.1	1.8528	138.1	1.5648
138.2	3.3532	138.2	2.9652	138.2	2.4272	138.2	1.854	138.2	1.5652
138.3	3.348	138.3	2.9648	138.3	2.4284	138.3	1.8544	138.3	1.5648
138.4	3.3432	138.4	2.9636	138.4	2.4292	138.4	1.8548	138.4	1.5656
138.5	3.3384	138.5	2.93	138.5	2.4296	138.5	1.8552	138.5	1.5656
138.6	3.3348	138.6	2.8324	138.6	2.4296	138.6	1.8556	138.6	1.5652
138.7	3.3304	138.7	2.8036	138.7	2.4304	138.7	1.8556	138.7	1.566
138.8	3.3284	138.8	2.7876	138.8	2.4312	138.8	1.8564	138.8	1.5668
138.9	3.3244	138.9	2.7776	138.9	2.4316	138.9	1.8572	138.9	1.5664
139	3.3192	139	2.7692	139	2.4328	139	1.8572	139	1.5668
139.1	3.3164	139.1	2.7652	139.1	2.4328	139.1	1.858	139.1	1.5672
139.2	3.312	139.2	2.7556	139.2	2.4328	139.2	1.8584	139.2	1.5672
139.3	3.3092	139.3	2.7524	139.3	2.4324	139.3	1.8588	139.3	1.5676
139.4	3.3064	139.4	2.7476	139.4	2.4332	139.4	1.8588	139.4	1.568
139.5	3.3028	139.5	2.7448	139.5	2.4348	139.5	1.8596	139.5	1.568
139.6	3.3	139.6	2.7408	139.6	2.4336	139.6	1.86	139.6	1.568
139.7	3.2968	139.7	2.7372	139.7	2.4344	139.7	1.8604	139.7	1.5684
139.8	3.2936	139.8	2.7348	139.8	2.4344	139.8	1.8604	139.8	1.5684
139.9	3.292	139.9	2.7316	139.9	2.4348	139.9	1.8612	139.9	1.5684
140	3.2892	140	2.7296	140	2.4348	140	1.8612	140	1.5684
140.1	3.286	140.1	2.7268	140.1	2.4352	140.1	1.862	140.1	1.5688
140.2	3.2844	140.2	2.724	140.2	2.4128	140.2	1.8624	140.2	1.5696
140.3	3.2816	140.3	2.7224	140.3	2.3516	140.3	1.8628	140.3	1.57
140.4	3.2784	140.4	2.7208	140.4	2.3328	140.4	1.8628	140.4	1.5692
140.5	3.2772	140.5	2.7184	140.5	2.324	140.5	1.8632	140.5	1.57
140.6	3.274	140.6	2.7164	140.6	2.3164	140.6	1.8628	140.6	1.57
140.7	3.2724	140.7	2.714	140.7	2.3088	140.7	1.8644	140.7	1.5708
140.8	3.27	140.8	2.7116	140.8	2.3052	140.8	1.864	140.8	1.5704
140.9	3.268	140.9	2.7104	140.9	2.302	140.9	1.8644	140.9	1.5708
141	3.266	141	2.7092	141	2.296	141	1.8644	141	1.5712
141.1	3.2632	141.1	2.7076	141.1	2.2936	141.1	1.8648	141.1	1.5708
141.2	3.262	141.2	2.7052	141.2	2.29	141.2	1.8648	141.2	1.5716
141.3	3.2596	141.3	2.7048	141.3	2.2876	141.3	1.864	141.3	1.5712
141.4	3.2572	141.4	2.7024	141.4	2.2848	141.4	1.8616	141.4	1.5716
141.5	3.2556	141.5	2.7012	141.5	2.2824	141.5	1.838	141.5	1.5716
141.6	3.2532	141.6	2.7004	141.6	2.2812	141.6	1.7848	141.6	1.572
141.7	3.2512	141.7	2.6988	141.7	2.2788	141.7	1.7652	141.7	1.572
141.8	3.25	141.8	2.6972	141.8	2.276	141.8	1.7532	141.8	1.5724
141.9	3.2488	141.9	2.696	141.9	2.2728	141.9	1.7444	141.9	1.572
142	3.2464	142	2.694	142	2.2704	142	1.7376	142	1.5724
142.1	3.2444	142.1	2.694	142.1	2.2692	142.1	1.7336	142.1	1.5724
142.2	3.2428	142.2	2.6924	142.2	2.2688	142.2	1.7296	142.2	1.5724
142.3	3.2408	142.3	2.6908	142.3	2.2672	142.3	1.7268	142.3	1.5732
142.4	3.2372	142.4	2.6896	142.4	2.266	142.4	1.7224	142.4	1.5728
142.5	3.2384	142.5	2.6888	142.5	2.2644	142.5	1.7196	142.5	1.5728
142.6	3.2352	142.6	2.6876	142.6	2.2644	142.6	1.7164	142.6	1.5736
142.7	3.2336	142.7	2.6864	142.7	2.2624	142.7	1.7144	142.7	1.5736
142.8	3.2308	142.8	2.686	142.8	2.2612	142.8	1.7124	142.8	1.5732
142.9	3.2312	142.9	2.6848	142.9	2.26	142.9	1.71	142.9	1.5736
143	3.2312	143	2.6828	143	2.258	143	1.7084	143	1.574
143.1	3.2292	143.1	2.6824	143.1	2.2568	143.1	1.706	143.1	1.5732
143.2	3.2268	143.2	2.6816	143.2	2.256	143.2	1.704	143.2	1.572
143.3	3.2256	143.3	2.6808	143.3	2.2548	143.3	1.7024	143.3	1.572
143.4	3.224	143.4	2.6792	143.4	2.2528	143.4	1.7008	143.4	1.5664
143.5	3.2232	143.5	2.6784	143.5	2.252	143.5	1.7	143.5	1.5524
143.6	3.2216	143.6	2.6776	143.6	2.2516	143.6	1.6976	143.6	1.5464
143.7	3.2196	143.7	2.6768	143.7	2.25	143.7	1.696	143.7	1.5428
143.8	3.218	143.8	2.676	143.8	2.2488	143.8	1.6952	143.8	1.5396
143.9	3.2176	143.9	2.6748	143.9	2.248	143.9	1.6932	143.9	1.5376
144	3.2152	144	2.6736	144	2.2476	144	1.6924	144	1.5364
144.1	3.2144	144.1	2.6732	144.1	2.246	144.1	1.6908	144.1	1.5332
144.2	3.2132	144.2	2.6724	144.2	2.2452	144.2	1.6896	144.2	1.5336
144.3	3.2112	144.3	2.6712	144.3	2.244	144.3	1.6884	144.3	1.532
144.4	3.21	144.4	2.6696	144.4	2.2436	144.4	1.6876	144.4	1.5296
144.5	3.2088	144.5	2.6696	144.5	2.2432	144.5	1.686	144.5	1.5284
144.6	3.208	144.6	2.668	144.6	2.2416	144.6	1.6856	144.6	1.5276
144.7	3.206	144.7	2.668	144.7	2.2404	144.7	1.6836	144.7	1.5268
144.8	3.2052	144.8	2.6668	144.8	2.2404	144.8	1.6836	144.8	1.5256
144.9	3.2048	144.9	2.6664	144.9	2.2396	144.9	1.6828	144.9	1.5252
145	3.2028	145	2.6652	145	2.2384	145	1.6816	145	1.524
145.1	3.2012	145.1	2.6648	145.1	2.2384	145.1	1.6796	145.1	1.5224
145.2	3.2004	145.2	2.6644	145.2	2.2376	145.2	1.6776	145.2	1.5224
145.3	3.1996	145.3	2.6628	145.3	2.2356	145.3	1.6768	145.3	1.5208
145.4	3.198	145.4	2.6624	145.4	2.2356	145.4	1.6756	145.4	1.5204
145.5	3.1964	145.5	2.6616	145.5	2.236	145.5	1.6756	145.5	1.5196
145.6	3.1952	145.6	2.6616	145.6	2.2352	145.6	1.674	145.6	1.5188
145.7	3.194	145.7	2.6604	145.7	2.234	145.7	1.6732	145.7	1.5176
145.8	3.1936	145.8	2.66	145.8	2.2328	145.8	1.6728	145.8	1.5176
145.9	3.1928	145.9	2.6584	145.9	2.232	145.9	1.6716	145.9	1.5168
146	3.1904	146	2.658	146	2.2312	146	1.6716	146	1.5152
146.1	3.19	146.1	2.6576	146.1	2.2308	146.1	1.67	146.1	1.5148
146.2	3.1888	146.2	2.6568	146.2	2.2304	146.2	1.6692	146.2	1.5144
146.3	3.1876	146.3	2.6564	146.3	2.2296	146.3	1.6684	146.3	1.514
146.4	3.1872	146.4	2.6556	146.4	2.2292	146.4	1.6672	146.4	1.5128
146.5	3.1848	146.5	2.654	146.5	2.2276	146.5	1.6672	146.5	1.512
146.6	3.1816	146.6	2.654	146.6	2.2272	146.6	1.6664	146.6	1.5116
146.7	3.1724	146.7	2.6524	146.7	2.2248	146.7	1.6652	146.7	1.5116
146.8	3.6264	146.8	2.6524	146.8	2.2264	146.8	1.6644	146.8	1.51
146.9	3.7692	146.9	2.6524	146.9	2.2272	146.9	1.6632	146.9	1.5096
147	3.8288	147	2.6512	147	2.2268	147	1.6628	147	1.5088
147.1	3.8644	147.1	2.6508	147.1	2.2244	147.1	1.662	147.1	1.5092
147.2	3.8888	147.2	2.6496	147.2	2.2204	147.2	1.6612	147.2	1.508
147.3	3.9068	147.3	2.6488	147.3	2.2216	147.3	1.6604	147.3	1.5076
147.4	3.9224	147.4	2.6488	147.4	2.2212	147.4	1.6592	147.4	1.5068
147.5	3.9348	147.5	2.648	147.5	2.222	147.5	1.6588	147.5	1.5064
147.6	3.946	147.6	2.6472	147.6	2.222	147.6	1.658	147.6	1.5056
147.7	3.9564	147.7	2.6468	147.7	2.218	147.7	1.6576	147.7	1.5048
147.8	3.966	147.8	2.6468	147.8	2.2144	147.8	1.6564	147.8	1.5052
147.9	3.9744	147.9	2.646	147.9	2.218	147.9	1.656	147.9	1.504
148	3.982	148	2.6452	148	2.22	148	1.6556	148	1.5036
148.1	3.9888	148.1	2.6444	148.1	2.218	148.1	1.6536	148.1	1.5032
148.2	3.9964	148.2	2.6428	148.2	2.2168	148.2	1.6536	148.2	1.5024
148.3	4.004	148.3	2.6428	148.3	2.2152	148.3	1.6528	148.3	1.5024
148.4	4.008	148.4	2.6392	148.4	2.214	148.4	1.6528	148.4	1.5016
148.5	4.012	148.5	2.7632	148.5	2.2152	148.5	1.652	148.5	1.5012
148.6	4.02	148.6	2.8036	148.6	2.2148	148.6	1.6508	148.6	1.5008
148.7	4.024	148.7	2.8224	148.7	2.2148	148.7	1.6496	148.7	1.5
148.8	4.028	148.8	2.8348	148.8	2.2128	148.8	1.6492	148.8	1.4996
148.9	4.036	148.9	2.844	148.9	2.2132	148.9	1.6492	148.9	1.4992
149	4.04	149	2.8512	149	2.2124	149	1.6488	149	1.498
149.1	4.044	149.1	2.8576	149.1	2.2124	149.1	1.6472	149.1	1.4988
149.2	4.048	149.2	2.8632	149.2	2.2116	149.2	1.648	149.2	1.498
149.3	4.052	149.3	2.868	149.3	2.2108	149.3	1.6468	149.3	1.4976
149.4	4.056	149.4	2.8724	149.4	2.2104	149.4	1.6472	149.4	1.4968
149.5	4.06	149.5	2.876	149.5	2.2096	149.5	1.646	149.5	1.4964
149.6	4.064	149.6	2.8792	149.6	2.2096	149.6	1.6444	149.6	1.4964
149.7	4.068	149.7	2.8824	149.7	2.2092	149.7	1.644	149.7	1.4956
149.8	4.072	149.8	2.8848	149.8	2.2084	149.8	1.6436	149.8	1.4948
149.9	4.072	149.9	2.8884	149.9	2.208	149.9	1.6424	149.9	1.4944
150	4.076	150	2.8904	150	2.2068	150	1.6424	150	1.494
150.1	4.08	150.1	2.8924	150.1	2.2072	150.1	1.642	150.1	1.4936
150.2	4.08	150.2	2.8956	150.2	2.2076	150.2	1.6412	150.2	1.4932
150.3	4.084	150.3	2.8976	150.3	2.2088	150.3	1.6404	150.3	1.4924
150.4	4.088	150.4	2.8996	150.4	2.2068	150.4	1.64	150.4	1.492
150.5	4.092	150.5	2.9012	150.5	2.2052	150.5	1.64	150.5	1.4916
150.6	4.092	150.6	2.9032	150.6	2.2044	150.6	1.6392	150.6	1.4912
150.7	4.096	150.7	2.9056	150.7	2.206	150.7	1.6384	150.7	1.4912
150.8	4.1	150.8	2.9068	150.8	2.202	150.8	1.6376	150.8	1.4904
150.9	4.1	150.9	2.9088	150.9	2.2324	150.9	1.6372	150.9	1.4904
151	4.104	151	2.9104	151	2.2968	151	1.6364	151	1.4896
151.1	4.104	151.1	2.912	151.1	2.3104	151.1	1.6364	151.1	1.4888
151.2	4.108	151.2	2.9136	151.2	2.3224	151.2	1.6364	151.2	1.4888
151.3	4.112	151.3	2.9148	151.3	2.3316	151.3	1.6344	151.3	1.4888
151.4	4.112	151.4	2.916	151.4	2.3368	151.4	1.6336	151.4	1.4884
151.5	4.116	151.5	2.918	151.5	2.3428	151.5	1.63	151.5	1.4876
151.6	4.116	151.6	2.9188	151.6	2.3472	151.6	1.6732	151.6	1.4876
151.7	4.12	151.7	2.9204	151.7	2.3504	151.7	1.7252	151.7	1.4868
151.8	4.12	151.8	2.9212	151.8	2.3544	151.8	1.738	151.8	1.4868
151.9	4.124	151.9	2.9228	151.9	2.358	151.9	1.7488	151.9	1.4856
152	4.124	152	2.9244	152	2.3604	152	1.7564	152	1.4856
152.1	4.128	152.1	2.9252	152.1	2.364	152.1	1.7628	152.1	1.4852
152.2	4.128	152.2	2.9264	152.2	2.3664	152.2	1.768	152.2	1.4848
152.3	4.132	152.3	2.9272	152.3	2.3684	152.3	1.7728	152.3	1.4848
152.4	4.132	152.4	2.9284	152.4	2.3716	152.4	1.7768	152.4	1.4832
152.5	4.136	152.5	2.9296	152.5	2.3728	152.5	1.7796	152.5	1.4896
152.6	4.136	152.6	2.9308	152.6	2.3756	152.6	1.7832	152.6	1.5088
152.7	4.14	152.7	2.932	152.7	2.3768	152.7	1.7852	152.7	1.5136
152.8	4.14	152.8	2.9324	152.8	2.3788	152.8	1.788	152.8	1.5156
152.9	4.144	152.9	2.9328	152.9	2.3808	152.9	1.7904	152.9	1.518
153	4.144	153	2.934	153	2.3824	153	1.7932	153	1.5196
153.1	4.144	153.1	2.9348	153.1	2.384	153.1	1.7944	153.1	1.522
153.2	4.148	153.2	2.936	153.2	2.3852	153.2	1.7964	153.2	1.5228
153.3	4.148	153.3	2.9364	153.3	2.3868	153.3	1.798	153.3	1.5248
153.4	4.148	153.4	2.938	153.4	2.3884	153.4	1.8004	153.4	1.5256
153.5	4.152	153.5	2.9388	153.5	2.3896	153.5	1.8016	153.5	1.5268
153.6	4.152	153.6	2.9392	153.6	2.3904	153.6	1.8036	153.6	1.5288
153.7	4.156	153.7	2.9404	153.7	2.3928	153.7	1.8048	153.7	1.5288
153.8	4.156	153.8	2.9408	153.8	2.3936	153.8	1.8064	153.8	1.5304
153.9	4.156	153.9	2.942	153.9	2.3944	153.9	1.808	153.9	1.5308
154	4.16	154	2.9424	154	2.396	154	1.8088	154	1.5316
154.1	4.16	154.1	2.9432	154.1	2.3968	154.1	1.8104	154.1	1.5332
154.2	4.164	154.2	2.944	154.2	2.3984	154.2	1.8116	154.2	1.5336
154.3	4.164	154.3	2.9444	154.3	2.3988	154.3	1.8128	154.3	1.534
154.4	4.164	154.4	2.9448	154.4	2.4008	154.4	1.8144	154.4	1.5352
154.5	4.168	154.5	2.9464	154.5	2.4016	154.5	1.8148	154.5	1.5352
154.6	4.168	154.6	2.946	154.6	2.4024	154.6	1.816	154.6	1.536
154.7	4.168	154.7	2.9472	154.7	2.4036	154.7	1.8172	154.7	1.5364
154.8	4.172	154.8	2.948	154.8	2.4048	154.8	1.818	154.8	1.5372
154.9	4.172	154.9	2.948	154.9	2.4052	154.9	1.8184	154.9	1.5376
155	4.172	155	2.95	155	2.406	155	1.8196	155	1.5388
155.1	4.176	155.1	2.9496	155.1	2.4068	155.1	1.8212	155.1	1.5384
155.2	4.176	155.2	2.95	155.2	2.408	155.2	1.8216	155.2	1.5392
155.3	4.176	155.3	2.9504	155.3	2.4092	155.3	1.8228	155.3	1.54
155.4	4.18	155.4	2.9516	155.4	2.41	155.4	1.8232	155.4	1.5408
155.5	4.18	155.5	2.952	155.5	2.4108	155.5	1.8244	155.5	1.5412
155.6	4.18	155.6	2.9532	155.6	2.4116	155.6	1.8248	155.6	1.5416
155.7	4.184	155.7	2.9528	155.7	2.4124	155.7	1.8264	155.7	1.5416
155.8	4.184	155.8	2.9536	155.8	2.4136	155.8	1.8264	155.8	1.5416
155.9	4.184	155.9	2.954	155.9	2.4132	155.9	1.8268	155.9	1.5428
156	4.188	156	2.9552	156	2.4144	156	1.828	156	1.5428
156.1	4.188	156.1	2.9556	156.1	2.416	156.1	1.8288	156.1	1.5436
156.2	4.188	156.2	2.9564	156.2	2.4164	156.2	1.8296	156.2	1.5444
156.3	4.188	156.3	2.9564	156.3	2.4168	156.3	1.8292	156.3	1.5444
156.4	4.192	156.4	2.9572	156.4	2.4176	156.4	1.8304	156.4	1.5448
156.5	4.188	156.5	2.958	156.5	2.4184	156.5	1.8312	156.5	1.5448
156.6	3.9876	156.6	2.9584	156.6	2.4192	156.6	1.8324	156.6	1.5456
156.7	3.6548	156.7	2.9588	156.7	2.4196	156.7	1.8324	156.7	1.546
156.8	3.5648	156.8	2.9592	156.8	2.42	156.8	1.8328	156.8	1.5464
156.9	3.5228	156.9	2.9604	156.9	2.4208	156.9	1.8336	156.9	1.5464
157	3.4972	157	2.9604	157	2.422	157	1.834	157	1.5476
157.1	3.4748	157.1	2.9608	157.1	2.4228	157.1	1.8348	157.1	1.5472
157.2	3.462	157.2	2.9612	157.2	2.4228	157.2	1.8356	157.2	1.5476
157.3	3.4488	157.3	2.962	157.3	2.4236	157.3	1.8364	157.3	1.548
157.4	3.4392	157.4	2.962	157.4	2.4244	157.4	1.8364	157.4	1.548
157.5	3.4304	157.5	2.9628	157.5	2.4248	157.5	1.8372	157.5	1.5488
157.6	3.4232	157.6	2.9636	157.6	2.4256	157.6	1.838	157.6	1.5484
157.7	3.4156	157.7	2.964	157.7	2.4256	157.7	1.8388	157.7	1.5492
157.8	3.4092	157.8	2.964	157.8	2.4264	157.8	1.8388	157.8	1.5496
157.9	3.4032	157.9	2.9648	157.9	2.4272	157.9	1.8392	157.9	1.55
158	3.3964	158	2.9656	158	2.4268	158	1.8396	158	1.55
158.1	3.3924	158.1	2.9656	158.1	2.428	158.1	1.8404	158.1	1.5508
158.2	3.3872	158.2	2.966	158.2	2.4292	158.2	1.8408	158.2	1.5504
158.3	3.382	158.3	2.966	158.3	2.4292	158.3	1.8412	158.3	1.5508
158.4	3.3776	158.4	2.9652	158.4	2.43	158.4	1.8412	158.4	1.5516
158.5	3.374	158.5	2.9668	158.5	2.43	158.5	1.8416	158.5	1.5512
158.6	3.3696	158.6	2.908	158.6	2.4312	158.6	1.8424	158.6	1.5524
158.7	3.3656	158.7	2.8276	158.7	2.4316	158.7	1.8428	158.7	1.552
158.8	3.362	158.8	2.802	158.8	2.4316	158.8	1.8432	158.8	1.5524
158.9	3.3584	158.9	2.7872	158.9	2.4328	158.9	1.8432	158.9	1.5524
159	3.3552	159	2.7772	159	2.4328	159	1.844	159	1.5532
159.1	3.3516	159.1	2.7708	159.1	2.4336	159.1	1.8448	159.1	1.5532
159.2	3.3484	159.2	2.7632	159.2	2.434	159.2	1.8448	159.2	1.5536
159.3	3.346	159.3	2.7568	159.3	2.434	159.3	1.8456	159.3	1.5536
159.4	3.3424	159.4	2.7544	159.4	2.4348	159.4	1.846	159.4	1.554
159.5	3.3392	159.5	2.7492	159.5	2.4348	159.5	1.846	159.5	1.554
159.6	3.3364	159.6	2.7456	159.6	2.4352	159.6	1.8464	159.6	1.5548
159.7	3.3348	159.7	2.7416	159.7	2.436	159.7	1.8472	159.7	1.5548
159.8	3.3332	159.8	2.7392	159.8	2.4364	159.8	1.8472	159.8	1.5548
159.9	3.3284	159.9	2.736	159.9	2.4376	159.9	1.848	159.9	1.5552
160	3.3268	160	2.7332	160	2.4372	160	1.8484	160	1.5552
160.1	3.3232	160.1	2.7304	160.1	2.438	160.1	1.8484	160.1	1.5556
160.2	3.32	160.2	2.7272	160.2	2.438	160.2	1.8484	160.2	1.556
160.3	3.3184	160.3	2.726	160.3	2.438	160.3	1.8496	160.3	1.556
160.4	3.3168	160.4	2.7236	160.4	2.4388	160.4	1.85	160.4	1.5568
160.5	3.3144	160.5	2.7208	160.5	2.4392	160.5	1.85	160.5	1.5568
160.6	3.3124	160.6	2.7188	160.6	2.44	160.6	1.8504	160.6	1.5572
160.7	3.3108	160.7	2.7172	160.7	2.4396	160.7	1.8504	160.7	1.5568
160.8	3.3092	160.8	2.7156	160.8	2.4396	160.8	1.8512	160.8	1.5568
160.9	3.306	160.9	2.7144	160.9	2.4392	160.9	1.8516	160.9	1.5572
161	3.3044	161	2.7128	161	2.4412	161	1.8516	161	1.5576
161.1	3.302	161.1	2.7104	161.1	2.3868	161.1	1.8516	161.1	1.558
161.2	3.3	161.2	2.7088	161.2	2.3484	161.2	1.8528	161.2	1.5584
161.3	3.2976	161.3	2.7072	161.3	2.334	161.3	1.8524	161.3	1.5588
161.4	3.2964	161.4	2.7064	161.4	2.3256	161.4	1.8512	161.4	1.5588
161.5	3.2948	161.5	2.7044	161.5	2.3184	161.5	1.848	161.5	1.5588
161.6	3.2932	161.6	2.7028	161.6	2.3116	161.6	1.8312	161.6	1.5592
161.7	3.2912	161.7	2.7016	161.7	2.3072	161.7	1.7756	161.7	1.5588
161.8	3.2892	161.8	2.7004	161.8	2.3036	161.8	1.7556	161.8	1.5588
161.9	3.2872	161.9	2.6992	161.9	2.3	161.9	1.7424	161.9	1.5592
162	3.2856	162	2.698	162	2.2972	162	1.7344	162	1.5596
162.1	3.2848	162.1	2.696	162.1	2.2944	162.1	1.7288	162.1	1.56
162.2	3.2824	162.2	2.6952	162.2	2.2932	162.2	1.7236	162.2	1.5596
162.3	3.2812	162.3	2.6936	162.3	2.2876	162.3	1.718	162.3	1.56
162.4	3.2796	162.4	2.6928	162.4	2.2864	162.4	1.7144	162.4	1.56
162.5	3.278	162.5	2.692	162.5	2.2848	162.5	1.712	162.5	1.56
162.6	3.2764	162.6	2.69	162.6	2.2824	162.6	1.7092	162.6	1.56
162.7	3.2748	162.7	2.6892	162.7	2.2812	162.7	1.7068	162.7	1.5584
162.8	3.2732	162.8	2.688	162.8	2.2788	162.8	1.7048	162.8	1.5584
162.9	3.2716	162.9	2.6868	162.9	2.2768	162.9	1.7016	162.9	1.5408
163	3.27	163	2.6856	163	2.276	163	1.7	163	1.5332
163.1	3.2688	163.1	2.6848	163.1	2.2748	163.1	1.698	163.1	1.5296
163.2	3.2668	163.2	2.684	163.2	2.2732	163.2	1.696	163.2	1.5276
163.3	3.2656	163.3	2.6832	163.3	2.2712	163.3	1.694	163.3	1.5248
163.4	3.2648	163.4	2.6816	163.4	2.2704	163.4	1.6924	163.4	1.5228
163.5	3.2632	163.5	2.6812	163.5	2.2688	163.5	1.6912	163.5	1.5208
163.6	3.2616	163.6	2.68	163.6	2.2676	163.6	1.6896	163.6	1.5192
163.7	3.26	163.7	2.6788	163.7	2.266	163.7	1.688	163.7	1.5176
163.8	3.258	163.8	2.6776	163.8	2.2656	163.8	1.6868	163.8	1.5168
163.9	3.2572	163.9	2.6768	163.9	2.264	163.9	1.6856	163.9	1.5156
164	3.2564	164	2.6764	164	2.2628	164	1.6836	164	1.5144
164.1	3.2552	164.1	2.6752	164.1	2.2612	164.1	1.6828	164.1	1.5136
164.2	3.2536	164.2	2.674	164.2	2.26	164.2	1.6812	164.2	1.5124
164.3	3.2524	164.3	2.6736	164.3	2.2584	164.3	1.6804	164.3	1.5112
164.4	3.2512	164.4	2.672	164.4	2.258	164.4	1.6792	164.4	1.5104
164.5	3.25	164.5	2.672	164.5	2.2572	164.5	1.6776	164.5	1.5096
164.6	3.248	164.6	2.6712	164.6	2.2556	164.6	1.6764	164.6	1.5088
164.7	3.2476	164.7	2.6704	164.7	2.2544	164.7	1.6752	164.7	1.5076
164.8	3.246	164.8	2.6692	164.8	2.254	164.8	1.674	164.8	1.5076
164.9	3.2448	164.9	2.6684	164.9	2.2528	164.9	1.674	164.9	1.5064
165	3.244	165	2.6676	165	2.252	165	1.6724	165	1.5052
165.1	3.2424	165.1	2.6672	165.1	2.2504	165.1	1.6712	165.1	1.5048
165.2	3.242	165.2	2.6664	165.2	2.2496	165.2	1.6704	165.2	1.504
165.3	3.2408	165.3	2.6652	165.3	2.2488	165.3	1.6688	165.3	1.5036
165.4	3.2392	165.4	2.6652	165.4	2.2484	165.4	1.6688	165.4	1.5024
165.5	3.238	165.5	2.6644	165.5	2.2472	165.5	1.6672	165.5	1.502
165.6	3.236	165.6	2.6632	165.6	2.2472	165.6	1.6676	165.6	1.5008
165.7	3.2352	165.7	2.662	165.7	2.2464	165.7	1.6652	165.7	1.5
165.8	3.2352	165.8	2.6616	165.8	2.2452	165.8	1.6648	165.8	1.4996
165.9	3.2336	165.9	2.6612	165.9	2.2428	165.9	1.664	165.9	1.4988
166	3.232	166	2.6604	166	2.2416	166	1.6632	166	1.4988
166.1	3.2312	166.1	2.66	166.1	2.2432	166.1	1.662	166.1	1.498
166.2	3.2304	166.2	2.6588	166.2	2.2424	166.2	1.6612	166.2	1.4976
166.3	3.2296	166.3	2.6584	166.3	2.2408	166.3	1.6608	166.3	1.4972
166.4	3.228	166.4	2.6572	166.4	2.24	166.4	1.6596	166.4	1.4964
166.5	3.2268	166.5	2.6572	166.5	2.2392	166.5	1.6592	166.5	1.4956
166.6	3.2264	166.6	2.6564	166.6	2.2392	166.6	1.6576	166.6	1.4952
166.7	3.2244	166.7	2.6552	166.7	2.238	166.7	1.658	166.7	1.4944
166.8	3.2228	166.8	2.6552	166.8	2.2372	166.8	1.6572	166.8	1.4944
166.9	3.216	166.9	2.654	166.9	2.236	166.9	1.656	166.9	1.4936
167	3.6784	167	2.6536	167	2.2364	167	1.6556	167	1.4924
167.1	3.8124	167.1	2.6528	167.1	2.2348	167.1	1.6544	167.1	1.492
167.2	3.8696	167.2	2.652	167.2	2.2344	167.2	1.6536	167.2	1.4908
167.3	3.904	167.3	2.6516	167.3	2.2348	167.3	1.6528	167.3	1.4912
167.4	3.9272	167.4	2.6504	167.4	2.2332	167.4	1.652	167.4	1.4908
167.5	3.9456	167.5	2.6496	167.5	2.2328	167.5	1.652	167.5	1.4904
167.6	3.96	167.6	2.6492	167.6	2.232	167.6	1.6516	167.6	1.4896
167.7	3.9736	167.7	2.6484	167.7	2.2316	167.7	1.6504	167.7	1.4888
167.8	3.9852	167.8	2.6484	167.8	2.23	167.8	1.6496	167.8	1.4888
167.9	3.9956	167.9	2.648	167.9	2.2304	167.9	1.6488	167.9	1.4884
168	4.004	168	2.6472	168	2.2292	168	1.648	168	1.4876
168.1	4.012	168.1	2.6464	168.1	2.2288	168.1	1.6484	168.1	1.4872
168.2	4.02	168.2	2.6464	168.2	2.228	168.2	1.6472	168.2	1.4868
168.3	4.028	168.3	2.6452	168.3	2.2272	168.3	1.6468	168.3	1.4864
168.4	4.036	168.4	2.6448	168.4	2.2272	168.4	1.6452	168.4	1.486
168.5	4.04	168.5	2.6444	168.5	2.2264	168.5	1.6452	168.5	1.4848
168.6	4.048	168.6	2.644	168.6	2.226	168.6	1.644	168.6	1.484
168.7	4.052	168.7	2.6436	168.7	2.2256	168.7	1.6436	168.7	1.4836
168.8	4.06	168.8	2.6424	168.8	2.2248	168.8	1.6432	168.8	1.4836
168.9	4.064	168.9	2.6416	168.9	2.224	168.9	1.6428	168.9	1.4836
169	4.068	169	2.6404	169	2.2236	169	1.642	169	1.4832
169.1	4.072	169.1	2.6388	169.1	2.2224	169.1	1.6416	169.1	1.4824
169.2	4.08	169.2	2.6724	169.2	2.222	169.2	1.6408	169.2	1.4824
169.3	4.084	169.3	2.784	169.3	2.222	169.3	1.6408	169.3	1.4812
169.4	4.088	169.4	2.8096	169.4	2.2224	169.4	1.6396	169.4	1.4816
169.5	4.092	169.5	2.8248	169.5	2.2216	169.5	1.6388	169.5	1.4816
169.6	4.096	169.6	2.836	169.6	2.2208	169.6	1.6384	169.6	1.4812
169.7	4.1	169.7	2.8444	169.7	2.22	169.7	1.638	169.7	1.48
169.8	4.1	169.8	2.8516	169.8	2.2192	169.8	1.6376	169.8	1.4804
169.9	4.104	169.9	2.8576	169.9	2.2192	169.9	1.6372	169.9	1.4784
170	4.108	170	2.8624	170	2.2148	170	1.6364	170	1.4788
170.1	4.112	170.1	2.8676	170.1	2.2148	170.1	1.6356	170.1	1.4788
170.2	4.116	170.2	2.8712	170.2	2.2148	170.2	1.6356	170.2	1.4784
170.3	4.12	170.3	2.8752	170.3	2.2908	170.3	1.6352	170.3	1.4784
170.4	4.12	170.4	2.8788	170.4	2.318	170.4	1.6348	170.4	1.4772
170.5	4.124	170.5	2.8812	170.5	2.3304	170.5	1.6336	170.5	1.4764
170.6	4.128	170.6	2.8844	170.6	2.3396	170.6	1.634	170.6	1.4768
170.7	4.128	170.7	2.8872	170.7	2.3464	170.7	1.6328	170.7	1.4768
170.8	4.132	170.8	2.8896	170.8	2.352	170.8	1.6324	170.8	1.4756
170.9	4.136	170.9	2.892	170.9	2.3568	170.9	1.6324	170.9	1.4756
171	4.136	171	2.894	171	2.3608	171	1.6316	171	1.4748
171.1	4.14	171.1	2.8968	171.1	2.3644	171.1	1.6292	171.1	1.4752
171.2	4.144	171.2	2.8984	171.2	2.3676	171.2	1.6292	171.2	1.474
171.3	4.144	171.3	2.9004	171.3	2.3708	171.3	1.628	171.3	1.4744
171.4	4.148	171.4	2.902	171.4	2.374	171.4	1.6604	171.4	1.474
171.5	4.148	171.5	2.904	171.5	2.3764	171.5	1.7164	171.5	1.4736
171.6	4.152	171.6	2.906	171.6	2.3784	171.6	1.732	171.6	1.4728
171.7	4.152	171.7	2.908	171.7	2.3804	171.7	1.7428	171.7	1.472
171.8	4.156	171.8	2.91	171.8	2.382	171.8	1.7504	171.8	1.4724
171.9	4.156	171.9	2.9108	171.9	2.3852	171.9	1.7572	171.9	1.472
172	4.16	172	2.912	172	2.3868	172	1.762	172	1.4716
172.1	4.16	172.1	2.9132	172.1	2.3888	172.1	1.7668	172.1	1.4708
172.2	4.164	172.2	2.9152	172.2	2.3904	172.2	1.7712	172.2	1.4704
172.3	4.164	172.3	2.9164	172.3	2.392	172.3	1.7744	172.3	1.4708
172.4	4.168	172.4	2.918	172.4	2.3936	172.4	1.778	172.4	1.4692
172.5	4.168	172.5	2.9204	172.5	2.3952	172.5	1.78	172.5	1.4696
172.6	4.172	172.6	2.9208	172.6	2.3964	172.6	1.7824	172.6	1.4676
172.7	4.172	172.7	2.9216	172.7	2.398	172.7	1.7852	172.7	1.476
172.8	4.176	172.8	2.9232	172.8	2.3992	172.8	1.7872	172.8	1.4968
172.9	4.176	172.9	2.924	172.9	2.4004	172.9	1.7892	172.9	1.4988
173	4.18	173	2.9248	173	2.402	173	1.7908	173	1.5012
173.1	4.18	173.1	2.9264	173.1	2.4032	173.1	1.7928	173.1	1.504
173.2	4.184	173.2	2.9276	173.2	2.404	173.2	1.7948	173.2	1.506
173.3	4.184	173.3	2.9288	173.3	2.4048	173.3	1.7964	173.3	1.5084
173.4	4.184	173.4	2.93	173.4	2.4068	173.4	1.7976	173.4	1.5096
173.5	4.188	173.5	2.9312	173.5	2.4076	173.5	1.7988	173.5	1.5116
173.6	4.188	173.6	2.932	173.6	2.4088	173.6	1.8012	173.6	1.5124
173.7	4.188	173.7	2.9324	173.7	2.4092	173.7	1.8028	173.7	1.5136
173.8	4.192	173.8	2.9344	173.8	2.4104	173.8	1.804	173.8	1.5148
173.9	4.192	173.9	2.9332	173.9	2.4116	173.9	1.8052	173.9	1.5156
174	4.196	174	2.9356	174	2.4124	174	1.8064	174	1.5168
174.1	4.196	174.1	2.936	174.1	2.4132	174.1	1.8076	174.1	1.5172
174.2	4.196	174.2	2.9372	174.2	2.4144	174.2	1.8092	174.2	1.5188
174.3	4.2	174.3	2.938	174.3	2.4152	174.3	1.8104	174.3	1.5196
174.4	4.2	174.4	2.9388	174.4	2.4164	174.4	1.8116	174.4	1.5196
174.5	4.2	174.5	2.9396	174.5	2.4164	174.5	1.8132	174.5	1.5208
174.6	4.204	174.6	2.9404	174.6	2.4176	174.6	1.814	174.6	1.5216
174.7	4.204	174.7	2.9412	174.7	2.4184	174.7	1.8144	174.7	1.5228
174.8	4.204	174.8	2.9424	174.8	2.4196	174.8	1.8156	174.8	1.5236
174.9	4.208	174.9	2.9428	174.9	2.4196	174.9	1.816	174.9	1.5236
175	4.208	175	2.9436	175	2.4208	175	1.8176	175	1.5248
175.1	4.212	175.1	2.944	175.1	2.4216	175.1	1.8188	175.1	1.5252
175.2	4.212	175.2	2.9452	175.2	2.4224	175.2	1.8192	175.2	1.5252
175.3	4.212	175.3	2.9456	175.3	2.4232	175.3	1.8208	175.3	1.5264
175.4	4.216	175.4	2.946	175.4	2.4236	175.4	1.8216	175.4	1.5276
175.5	4.216	175.5	2.9468	175.5	2.4244	175.5	1.8232	175.5	1.5272
175.6	4.216	175.6	2.948	175.6	2.4252	175.6	1.8236	175.6	1.528
175.7	4.22	175.7	2.948	175.7	2.4252	175.7	1.8252	175.7	1.5284
175.8	4.22	175.8	2.9492	175.8	2.4268	175.8	1.8256	175.8	1.5288
175.9	4.22	175.9	2.9496	175.9	2.428	175.9	1.8272	175.9	1.5288
176	4.224	176	2.9504	176	2.4284	176	1.8276	176	1.5292
176.1	4.224	176.1	2.9516	176.1	2.4284	176.1	1.828	176.1	1.53
176.2	4.224	176.2	2.9516	176.2	2.4292	176.2	1.8284	176.2	1.5304
176.3	4.224	176.3	2.9524	176.3	2.4296	176.3	1.8296	176.3	1.5312
176.4	4.228	176.4	2.9528	176.4	2.4304	176.4	1.8304	176.4	1.5312
176.5	4.228	176.5	2.9536	176.5	2.4312	176.5	1.8308	176.5	1.532
176.6	4.228	176.6	2.954	176.6	2.4316	176.6	1.8312	176.6	1.532
176.7	4.228	176.7	2.9544	176.7	2.4316	176.7	1.8324	176.7	1.5324
176.8	4.228	176.8	2.9552	176.8	2.4328	176.8	1.8332	176.8	1.5332
176.9	4.228	176.9	2.956	176.9	2.4332	176.9	1.834	176.9	1.5332
177	3.8148	177	2.9564	177	2.4336	177	1.834	177	1.534
177.1	3.6488	177.1	2.9572	177.1	2.434	177.1	1.8348	177.1	1.5344
177.2	3.5848	177.2	2.958	177.2	2.4344	177.2	1.8356	177.2	1.5344
177.3	3.5508	177.3	2.958	177.3	2.436	177.3	1.8368	177.3	1.5352
177.4	3.5292	177.4	2.958	177.4	2.436	177.4	1.8372	177.4	1.5348
177.5	3.512	177.5	2.9596	177.5	2.4364	177.5	1.8384	177.5	1.5352
177.6	3.4984	177.6	2.96	177.6	2.4368	177.6	1.8384	177.6	1.536
177.7	3.486	177.7	2.9604	177.7	2.4372	177.7	1.8388	177.7	1.536
177.8	3.4772	177.8	2.9608	177.8	2.4388	177.8	1.8396	177.8	1.5364
177.9	3.4692	177.9	2.9612	177.9	2.438	177.9	1.8396	177.9	1.5376
178	3.462	178	2.962	178	2.4392	178	1.8408	178	1.5372
178.1	3.4548	178.1	2.9624	178.1	2.44	178.1	1.8412	178.1	1.5376
178.2	3.4488	178.2	2.9624	178.2	2.4404	178.2	1.842	178.2	1.5372
178.3	3.4428	178.3	2.9624	178.3	2.4404	178.3	1.842	178.3	1.538
178.4	3.4376	178.4	2.9604	178.4	2.4412	178.4	1.8428	178.4	1.5388
178.5	3.432	178.5	2.8832	178.5	2.4412	178.5	1.8436	178.5	1.5384
178.6	3.4272	178.6	2.8192	178.6	2.4416	178.6	1.8444	178.6	1.5388
178.7	3.4216	178.7	2.796	178.7	2.442	178.7	1.8444	178.7	1.5392
178.8	3.4172	178.8	2.7824	178.8	2.4428	178.8	1.8448	178.8	1.5396
178.9	3.4132	178.9	2.7728	178.9	2.4432	178.9	1.8456	178.9	1.5396
179	3.4092	179	2.7664	179	2.4436	179	1.8456	179	1.54
179.1	3.4052	179.1	2.7612	179.1	2.444	179.1	1.8468	179.1	1.5404
179.2	3.4016	179.2	2.7532	179.2	2.4444	179.2	1.8472	179.2	1.5408
179.3	3.3984	179.3	2.7488	179.3	2.4444	179.3	1.8472	179.3	1.5412
179.4	3.3952	179.4	2.7452	179.4	2.4452	179.4	1.8472	179.4	1.5412
179.5	3.392	179.5	2.7416	179.5	2.4456	179.5	1.848	179.5	1.5412
179.6	3.3896	179.6	2.738	179.6	2.446	179.6	1.8484	179.6	1.542
179.7	3.386	179.7	2.736	179.7	2.446	179.7	1.8488	179.7	1.542
179.8	3.3836	179.8	2.732	179.8	2.4472	179.8	1.8496	179.8	1.5424
179.9	3.3804	179.9	2.73	179.9	2.4472	179.9	1.85	179.9	1.5424
180	3.378	180	2.728	180	2.4472	180	1.85	180	1.5432
180.1	3.3744	180.1	2.7316	180.1	2.4472	180.1	1.8504	180.1	1.5428
180.2	3.3724	180.2	2.722	180.2	2.4476	180.2	1.8508	180.2	1.5428
180.3	3.3704	180.3	2.72	180.3	2.4468	180.3	1.8508	180.3	1.5436
180.4	3.3676	180.4	2.712	180.4	2.4464	180.4	1.852	180.4	1.544
180.5	3.3644	180.5	2.716	180.5	2.4472	180.5	1.8528	180.5	1.5444
180.6	3.362	180.6	2.7144	180.6	2.3788	180.6	1.852	180.6	1.5444
180.7	3.36	180.7	2.7124	180.7	2.3524	180.7	1.8524	180.7	1.5444
180.8	3.358	180.8	2.7108	180.8	2.3388	180.8	1.8532	180.8	1.5448
180.9	3.356	180.9	2.7084	180.9	2.3304	180.9	1.854	180.9	1.5448
181	3.3544	181	2.7076	181	2.3236	181	1.854	181	1.5452
181.1	3.352	181.1	2.7056	181.1	2.318	181.1	1.8544	181.1	1.5452
181.2	3.3496	181.2	2.7044	181.2	2.314	181.2	1.8552	181.2	1.5456
181.3	3.3468	181.3	2.7032	181.3	2.3104	181.3	1.8548	181.3	1.5464
181.4	3.344	181.4	2.7012	181.4	2.3064	181.4	1.8556	181.4	1.5464
181.5	3.3428	181.5	2.6992	181.5	2.304	181.5	1.8556	181.5	1.5464
181.6	3.3408	181.6	2.6988	181.6	2.3016	181.6	1.8552	181.6	1.546
181.7	3.3392	181.7	2.698	181.7	2.2984	181.7	1.8532	181.7	1.5472
181.8	3.3376	181.8	2.696	181.8	2.2956	181.8	1.8568	181.8	1.5472
181.9	3.3348	181.9	2.6952	181.9	2.2936	181.9	1.8	181.9	1.5468
182	3.3336	182	2.6936	182	2.2916	182	1.766	182	1.5476
182.1	3.3316	182.1	2.6928	182.1	2.2904	182.1	1.7508	182.1	1.5472
182.2	3.33	182.2	2.6916	182.2	2.2876	182.2	1.74	182.2	1.5476
182.3	3.328	182.3	2.6896	182.3	2.2864	182.3	1.7332	182.3	1.548
182.4	3.3268	182.4	2.688	182.4	2.2848	182.4	1.7268	182.4	1.5476
182.5	3.3248	182.5	2.686	182.5	2.2832	182.5	1.722	182.5	1.548
182.6	3.3236	182.6	2.6852	182.6	2.2816	182.6	1.7192	182.6	1.548
182.7	3.3216	182.7	2.6856	182.7	2.28	182.7	1.7148	182.7	1.5484
182.8	3.3204	182.8	2.6848	182.8	2.278	182.8	1.712	182.8	1.5484
182.9	3.3188	182.9	2.6836	182.9	2.2772	182.9	1.7096	182.9	1.5476
183	3.3172	183	2.6824	183	2.2756	183	1.7076	183	1.5464
183.1	3.3152	183.1	2.6836	183.1	2.274	183.1	1.7044	183.1	1.5488
183.2	3.314	183.2	2.68	183.2	2.2732	183.2	1.702	183.2	1.5368
183.3	3.312	183.3	2.6776	183.3	2.2712	183.3	1.6992	183.3	1.5256
183.4	3.3112	183.4	2.6772	183.4	2.2704	183.4	1.698	183.4	1.52
183.5	3.3096	183.5	2.6772	183.5	2.2696	183.5	1.6968	183.5	1.5172
183.6	3.308	183.6	2.6764	183.6	2.2676	183.6	1.6948	183.6	1.5152
183.7	3.3068	183.7	2.6756	183.7	2.2668	183.7	1.6928	183.7	1.5124
183.8	3.3052	183.8	2.6748	183.8	2.2656	183.8	1.6916	183.8	1.5108
183.9	3.304	183.9	2.6736	183.9	2.2644	183.9	1.69	183.9	1.5088
184	3.3028	184	2.6732	184	2.2636	184	1.6892	184	1.5084
184.1	3.3008	184.1	2.672	184.1	2.2628	184.1	1.6872	184.1	1.5064
184.2	3.2996	184.2	2.6712	184.2	2.2628	184.2	1.6864	184.2	1.506
184.3	3.2984	184.3	2.6696	184.3	2.2604	184.3	1.6848	184.3	1.504
184.4	3.2976	184.4	2.6692	184.4	2.26	184.4	1.6832	184.4	1.5032
184.5	3.2964	184.5	2.6692	184.5	2.2588	184.5	1.6816	184.5	1.502
184.6	3.2956	184.6	2.668	184.6	2.2576	184.6	1.6808	184.6	1.5012
184.7	3.2936	184.7	2.6668	184.7	2.2576	184.7	1.68	184.7	1.5012
184.8	3.2928	184.8	2.6664	184.8	2.2552	184.8	1.6788	184.8	1.4992
184.9	3.2912	184.9	2.666	184.9	2.2556	184.9	1.6776	184.9	1.498
185	3.2904	185	2.6632	185	2.2552	185	1.6772	185	1.4972
185.1	3.2892	185.1	2.6644	185.1	2.2568	185.1	1.6756	185.1	1.4964
185.2	3.2876	185.2	2.664	185.2	2.2516	185.2	1.6736	185.2	1.496
185.3	3.2868	185.3	2.6632	185.3	2.2508	185.3	1.6732	185.3	1.4956
185.4	3.2856	185.4	2.6612	185.4	2.25	185.4	1.672	185.4	1.4952
185.5	3.284	185.5	2.6612	185.5	2.2492	185.5	1.6712	185.5	1.494
185.6	3.2836	185.6	2.66	185.6	2.248	185.6	1.6708	185.6	1.4928
185.7	3.282	185.7	2.6596	185.7	2.2488	185.7	1.6692	185.7	1.4928
185.8	3.2808	185.8	2.6588	185.8	2.2476	185.8	1.6688	185.8	1.4916
185.9	3.28	185.9	2.6588	185.9	2.2472	185.9	1.668	185.9	1.4908
186	3.2788	186	2.6576	186	2.2464	186	1.6668	186	1.4904
186.1	3.2776	186.1	2.6568	186.1	2.2452	186.1	1.666	186.1	1.49
186.2	3.2768	186.2	2.6564	186.2	2.2448	186.2	1.6652	186.2	1.4888
186.3	3.2752	186.3	2.656	186.3	2.2444	186.3	1.6644	186.3	1.4892
186.4	3.2736	186.4	2.6548	186.4	2.2432	186.4	1.6636	186.4	1.4884
186.5	3.2684	186.5	2.6544	186.5	2.2432	186.5	1.6624	186.5	1.488
186.6	3.6736	186.6	2.6532	186.6	2.2424	186.6	1.662	186.6	1.4868
186.7	3.8508	186.7	2.6532	186.7	2.2412	186.7	1.6608	186.7	1.486
186.8	3.9136	186.8	2.6516	186.8	2.2404	186.8	1.6604	186.8	1.4852
186.9	3.9488	186.9	2.6504	186.9	2.24	186.9	1.66	186.9	1.4852
187	3.9728	187	2.65	187	2.2396	187	1.6592	187	1.4848
187.1	3.992	187.1	2.65	187.1	2.2384	187.1	1.658	187.1	1.484
187.2	4.008	187.2	2.6492	187.2	2.238	187.2	1.6568	187.2	1.4836
187.3	4.02	187.3	2.6492	187.3	2.2376	187.3	1.6564	187.3	1.4828
187.4	4.032	187.4	2.6484	187.4	2.2368	187.4	1.6556	187.4	1.482
187.5	4.04	187.5	2.6476	187.5	2.2368	187.5	1.6548	187.5	1.482
187.6	4.052	187.6	2.6472	187.6	2.236	187.6	1.6544	187.6	1.4808
187.7	4.06	187.7	2.6464	187.7	2.2344	187.7	1.6536	187.7	1.4808
187.8	4.068	187.8	2.646	187.8	2.2344	187.8	1.6532	187.8	1.48
187.9	4.076	187.9	2.6452	187.9	2.2336	187.9	1.6528	187.9	1.48
188	4.084	188	2.6452	188	2.2332	188	1.6516	188	1.4796
188.1	4.088	188.1	2.6448	188.1	2.2328	188.1	1.6508	188.1	1.4792
188.2	4.096	188.2	2.6412	188.2	2.232	188.2	1.6504	188.2	1.4788
188.3	4.1	188.3	2.6404	188.3	2.2324	188.3	1.6492	188.3	1.4784
188.4	4.104	188.4	2.7644	188.4	2.2328	188.4	1.6496	188.4	1.478
188.5	4.108	188.5	2.8024	188.5	2.2312	188.5	1.6484	188.5	1.4772
188.6	4.116	188.6	2.8212	188.6	2.2296	188.6	1.6472	188.6	1.4768
188.7	4.12	188.7	2.834	188.7	2.2292	188.7	1.6476	188.7	1.4764
188.8	4.124	188.8	2.8432	188.8	2.2288	188.8	1.646	188.8	1.4756
188.9	4.128	188.9	2.8508	188.9	2.2284	188.9	1.6456	188.9	1.4752
189	4.132	189	2.8572	189	2.228	189	1.6452	189	1.4752
189.1	4.136	189.1	2.8624	189.1	2.228	189.1	1.644	189.1	1.474
189.2	4.14	189.2	2.8672	189.2	2.2272	189.2	1.644	189.2	1.4744
189.3	4.144	189.3	2.8716	189.3	2.226	189.3	1.6432	189.3	1.4732
189.4	4.148	189.4	2.8752	189.4	2.2256	189.4	1.6432	189.4	1.4732
189.5	4.152	189.5	2.8788	189.5	2.2256	189.5	1.6424	189.5	1.4732
189.6	4.156	189.6	2.8816	189.6	2.2252	189.6	1.642	189.6	1.4728
189.7	4.156	189.7	2.8852	189.7	2.2252	189.7	1.6408	189.7	1.4724
189.8	4.16	189.8	2.888	189.8	2.2248	189.8	1.6404	189.8	1.4712
189.9	4.164	189.9	2.8904	189.9	2.2236	189.9	1.6392	189.9	1.472
190	4.164	190	2.8928	190	2.222	190	1.6396	190	1.4708
190.1	4.168	190.1	2.8952	190.1	2.2232	190.1	1.6392	190.1	1.4704
190.2	4.172	190.2	2.8972	190.2	2.222	190.2	1.6384	190.2	1.4696
190.3	4.176	190.3	2.8992	190.3	2.2216	190.3	1.638	190.3	1.4696
190.4	4.176	190.4	2.9012	190.4	2.2212	190.4	1.6376	190.4	1.4712
190.5	4.18	190.5	2.9032	190.5	2.2192	190.5	1.6372	190.5	1.4692
190.6	4.18	190.6	2.9052	190.6	2.2172	190.6	1.6364	190.6	1.4684
190.7	4.184	190.7	2.9064	190.7	2.2164	190.7	1.636	190.7	1.4644
190.8	4.188	190.8	2.9092	190.8	2.2984	190.8	1.6356	190.8	1.468
190.9	4.188	190.9	2.9096	190.9	2.3208	190.9	1.6348	190.9	1.468
191	4.192	191	2.912	191	2.3336	191	1.6336	191	1.4676
191.1	4.192	191.1	2.9132	191.1	2.3428	191.1	1.634	191.1	1.4668
191.2	4.196	191.2	2.9148	191.2	2.3496	191.2	1.6336	191.2	1.4664
191.3	4.196	191.3	2.916	191.3	2.3548	191.3	1.632	191.3	1.4664
191.4	4.2	191.4	2.9172	191.4	2.36	191.4	1.6328	191.4	1.466
191.5	4.2	191.5	2.9184	191.5	2.3636	191.5	1.6312	191.5	1.4656
191.6	4.204	191.6	2.92	191.6	2.3676	191.6	1.63	191.6	1.4652
191.7	4.204	191.7	2.9216	191.7	2.3712	191.7	1.6272	191.7	1.464
191.8	4.208	191.8	2.9224	191.8	2.374	191.8	1.6728	191.8	1.4648
191.9	4.208	191.9	2.9244	191.9	2.3772	191.9	1.7212	191.9	1.464
192	4.212	192	2.9248	192	2.3796	192	1.7364	192	1.4636
192.1	4.212	192.1	2.926	192.1	2.3824	192.1	1.7468	192.1	1.4632
192.2	4.216	192.2	2.9272	192.2	2.3844	192.2	1.754	192.2	1.4628
192.3	4.216	192.3	2.9288	192.3	2.3864	192.3	1.7604	192.3	1.4624
192.4	4.216	192.4	2.9292	192.4	2.3884	192.4	1.7656	192.4	1.4616
192.5	4.22	192.5	2.9308	192.5	2.3908	192.5	1.7704	192.5	1.4596
192.6	4.22	192.6	2.9316	192.6	2.3924	192.6	1.7748	192.6	1.4684
192.7	4.224	192.7	2.9324	192.7	2.3948	192.7	1.778	192.7	1.4872
192.8	4.224	192.8	2.9332	192.8	2.3956	192.8	1.7808	192.8	1.4916
192.9	4.228	192.9	2.9344	192.9	2.3976	192.9	1.7844	192.9	1.494
193	4.228	193	2.936	193	2.3988	193	1.7864	193	1.4964
193.1	4.228	193.1	2.9364	193.1	2.4008	193.1	1.788	193.1	1.498
193.2	4.232	193.2	2.9376	193.2	2.4016	193.2	1.7908	193.2	1.4996
193.3	4.232	193.3	2.938	193.3	2.4032	193.3	1.7928	193.3	1.5016
193.4	4.236	193.4	2.9392	193.4	2.4048	193.4	1.7948	193.4	1.5036
193.5	4.236	193.5	2.9396	193.5	2.406	193.5	1.7972	193.5	1.5036
193.6	4.236	193.6	2.9404	193.6	2.4072	193.6	1.7984	193.6	1.5048
193.7	4.24	193.7	2.9412	193.7	2.4088	193.7	1.8	193.7	1.506
193.8	4.24	193.8	2.9416	193.8	2.41	193.8	1.802	193.8	1.5072
193.9	4.24	193.9	2.9428	193.9	2.4104	193.9	1.8036	193.9	1.5084
194	4.244	194	2.944	194	2.412	194	1.8048	194	1.5096
194.1	4.244	194.1	2.944	194.1	2.4136	194.1	1.8052	194.1	1.51
194.2	4.244	194.2	2.9452	194.2	2.414	194.2	1.8072	194.2	1.5116
194.3	4.248	194.3	2.946	194.3	2.4152	194.3	1.8092	194.3	1.5128
194.4	4.248	194.4	2.946	194.4	2.4156	194.4	1.8104	194.4	1.5124
194.5	4.248	194.5	2.9468	194.5	2.4176	194.5	1.8116	194.5	1.5136
194.6	4.252	194.6	2.948	194.6	2.418	194.6	1.8124	194.6	1.514
194.7	4.252	194.7	2.9484	194.7	2.4188	194.7	1.8136	194.7	1.5152
194.8	4.252	194.8	2.9488	194.8	2.4204	194.8	1.8148	194.8	1.5152
194.9	4.256	194.9	2.9496	194.9	2.4204	194.9	1.816	194.9	1.5164
195	4.256	195	2.9504	195	2.422	195	1.8168	195	1.5168
195.1	4.256	195.1	2.9504	195.1	2.422	195.1	1.8184	195.1	1.5176
195.2	4.26	195.2	2.9512	195.2	2.4232	195.2	1.8184	195.2	1.518
195.3	4.26	195.3	2.952	195.3	2.424	195.3	1.8196	195.3	1.5188
195.4	4.26	195.4	2.9532	195.4	2.4248	195.4	1.8212	195.4	1.5192
195.5	4.264	195.5	2.9536	195.5	2.426	195.5	1.8216	195.5	1.52
195.6	4.264	195.6	2.954	195.6	2.4264	195.6	1.8224	195.6	1.5204
195.7	4.264	195.7	2.9548	195.7	2.4268	195.7	1.8236	195.7	1.5208
195.8	4.268	195.8	2.9552	195.8	2.428	195.8	1.8248	195.8	1.5216
195.9	4.268	195.9	2.956	195.9	2.428	195.9	1.8252	195.9	1.522
196	4.268	196	2.9564	196	2.4296	196	1.826	196	1.522
196.1	4.272	196.1	2.9568	196.1	2.4304	196.1	1.8272	196.1	1.5232
196.2	4.272	196.2	2.9572	196.2	2.4308	196.2	1.828	196.2	1.5228
196.3	4.272	196.3	2.958	196.3	2.432	196.3	1.8288	196.3	1.524
196.4	4.272	196.4	2.9588	196.4	2.4324	196.4	1.8292	196.4	1.5244
196.5	4.276	196.5	2.9584	196.5	2.4328	196.5	1.83	196.5	1.5252
196.6	4.276	196.6	2.9596	196.6	2.4336	196.6	1.8308	196.6	1.5248
196.7	4.276	196.7	2.96	196.7	2.434	196.7	1.8316	196.7	1.5256
196.8	4.276	196.8	2.9604	196.8	2.434	196.8	1.8324	196.8	1.526
196.9	4.148	196.9	2.9612	196.9	2.4356	196.9	1.8324	196.9	1.526
197	3.7608	197	2.9616	197	2.436	197	1.834	197	1.5272
197.1	3.6628	197.1	2.962	197.1	2.4368	197.1	1.834	197.1	1.5272
197.2	3.6152	197.2	2.9624	197.2	2.4372	197.2	1.8352	197.2	1.5276
197.3	3.5876	197.3	2.9636	197.3	2.438	197.3	1.8352	197.3	1.5276
197.4	3.5696	197.4	2.9628	197.4	2.438	197.4	1.836	197.4	1.5284
197.5	3.5532	197.5	2.964	197.5	2.4392	197.5	1.8368	197.5	1.5284
197.6	3.5404	197.6	2.9648	197.6	2.4392	197.6	1.8376	197.6	1.5288
197.7	3.5308	197.7	2.9648	197.7	2.4396	197.7	1.8384	197.7	1.5288
197.8	3.5212	197.8	2.9648	197.8	2.4408	197.8	1.8388	197.8	1.53
197.9	3.5136	197.9	2.9656	197.9	2.4416	197.9	1.8392	197.9	1.53
198	3.5076	198	2.9656	198	2.4416	198	1.8392	198	1.53
198.1	3.5016	198.1	2.9668	198.1	2.4424	198.1	1.84	198.1	1.5312
198.2	3.4936	198.2	2.9672	198.2	2.4428	198.2	1.8408	198.2	1.5308
198.3	3.4888	198.3	2.9672	198.3	2.4436	198.3	1.8404	198.3	1.5312
198.4	3.4828	198.4	2.9672	198.4	2.444	198.4	1.8408	198.4	1.5316
198.5	3.478	198.5	2.9652	198.5	2.444	198.5	1.8416	198.5	1.532
198.6	3.4728	198.6	2.9688	198.6	2.4448	198.6	1.842	198.6	1.532
198.7	3.468	198.7	2.87	198.7	2.4452	198.7	1.8428	198.7	1.532
198.8	3.4636	198.8	2.82	198.8	2.446	198.8	1.8428	198.8	1.5324
198.9	3.4596	198.9	2.7988	198.9	2.4464	198.9	1.844	198.9	1.5332
199	3.4552	199	2.7868	199	2.4464	199	1.844	199	1.5332
199.1	3.4516	199.1	2.7776	199.1	2.4472	199.1	1.8444	199.1	1.5336
199.2	3.4484	199.2	2.7696	199.2	2.448	199.2	1.8452	199.2	1.534
199.3	3.4444	199.3	2.764	199.3	2.4488	199.3	1.8456	199.3	1.5344
199.4	3.4416	199.4	2.7592	199.4	2.4484	199.4	1.8464	199.4	1.5336
199.5	3.438	199.5	2.7552	199.5	2.4492	199.5	1.8468	199.5	1.5348
199.6	3.4348	199.6	2.7508	199.6	2.4492	199.6	1.8476	199.6	1.5348
199.7	3.4316	199.7	2.7456	199.7	2.4496	199.7	1.8484	199.7	1.5356
[truncated: 1,503 more rows]

## Sheet: Fig.3a
Simulated MOM		Ag-AgMOM
Angle		Angle	--
3	26.6667	5.01	139.955
3.02	26.2917	5.03	136.879
3.04	25.9167	5.05	134.02
3.06	25.5833	5.07	131.38
3.08	25.2083	5.09	128.957
3.1	24.875	5.11	126.753
3.12	24.5417	5.13	124.766
3.14	24.2083	5.15	122.998
3.16	23.875	5.17	121.448
3.18	23.5833	5.19	120.115
3.2	23.25	5.21	119.001
3.22	22.9583	5.23	118.937
3.24	22.6667	5.25	118.983
3.26	22.375	5.27	119.08
3.28	22.0833	5.29	119.068
3.3	21.7917	5.31	118.935
3.32	21.5417	5.33	118.629
3.34	21.25	5.35	118.278
3.36	21	5.37	117.97
3.38	20.7083	5.39	117.704
3.4	20.4583	5.41	117.697
3.42	20.2083	5.43	117.788
3.44	19.9583	5.45	117.637
3.46	19.7083	5.47	116.925
3.48	19.4583	5.49	115.742
3.5	19.25	5.51	114.25
3.52	19	5.53	112.717
3.54	18.7917	5.55	111.535
3.56	18.5417	5.57	110.82
3.58	18.3333	5.59	110.596
3.6	18.125	5.61	110.783
3.62	17.9167	5.63	110.933
3.64	17.7083	5.65	110.636
3.66	17.5	5.67	109.914
3.68	17.2917	5.69	108.938
3.7	17.0833	5.71	108
3.72	16.875	5.73	107.309
3.74	16.7083	5.75	107.106
3.76	16.5	5.77	107.136
3.78	16.3333	5.79	107.32
3.8	16.125	5.81	107.525
3.82	15.9583	5.83	107.39
3.84	15.75	5.85	106.704
3.86	15.5833	5.87	105.607
3.88	15.4167	5.89	104.282
3.9	15.25	5.91	102.94
3.92	15.0833	5.93	101.805
3.94	14.9167	5.95	101.287
3.96	14.75	5.97	101.356
3.98	14.5833	5.99	101.942
4	14.4167	6.01	102.571
4.02	14.2917	6.03	102.916
4.04	14.125	6.05	103.049
4.06	13.9583	6.07	103.3
4.08	13.8333	6.09	103.551
4.1	13.6667	6.11	103.811
4.12	13.5417	6.13	104.194
4.14	13.375	6.15	104.867
4.16	13.25	6.17	105.597
4.18	13.125	6.19	106.239
4.2	12.9583	6.21	106.549
4.22	12.8333	6.23	106.532
4.24	12.7083	6.25	106.35
4.26	12.5833	6.27	106.081
4.28	12.4583	6.29	105.473
4.3	12.3333	6.31	104.749
4.32	12.2083	6.33	104.047
4.34	12.0833	6.35	103.692
4.36	11.9583	6.37	103.547
4.38	11.8333	6.39	103.603
4.4	11.7083	6.41	103.638
4.42	11.5833	6.43	103.756
4.44	11.5	6.45	103.866
4.46	11.375	6.47	103.885
4.48	11.25	6.49	103.515
4.5	11.125	6.51	103.039
4.52	11.0417	6.53	102.606
4.54	10.9167	6.55	102.413
4.56	10.8333	6.57	102.126
4.58	10.7083	6.59	101.985
4.6	10.625	6.61	102.153
4.62	10.5	6.63	102.924
4.64	10.4167	6.65	104.16
4.66	10.2917	6.67	105.798
4.68	10.2083	6.69	107.505
4.7	10.125	6.71	109.335
4.72	10	6.73	111.159
4.74	9.91667	6.75	112.9
4.76	9.83333	6.77	114.513
4.78	9.75	6.79	116.317
4.8	9.66667	6.81	118.395
4.82	9.54167	6.83	120.68
4.84	9.45833	6.85	122.978
4.86	9.375	6.87	125.151
4.88	9.29167	6.89	127.239
4.9	9.20833	6.91	129.384
4.92	9.125	6.93	131.529
4.94	9.04167	6.95	133.381
4.96	8.95833	6.97	134.828
4.98	8.875	6.99	136.043
5	8.79167	7.01	137.192
5.02	8.70833	7.03	138.154
5.04	8.625	7.05	138.55
5.06	8.54167	7.07	138.234
5.071	8.5	7.09	137.475
5.079	8.5	7.11	136.643
5.08	8.5	7.13	135.793
5.087	8.45833	7.15	134.668
5.095	8.41667	7.17	133.373
5.1	8.41667	7.19	131.993
5.103	8.41667	7.21	130.498
5.111	10.2917	7.23	128.66
5.119	10.5833	7.25	126.377
5.12	10.5833	7.27	123.691
5.127	10.25	7.29	121.088
5.135	9.75	7.31	118.846
5.14	9.58333	7.33	116.879
5.143	9.5	7.35	114.946
5.151	9.375	7.37	113.204
5.16	9.20833	7.39	111.594
5.18	8.95833	7.41	110.138
5.2	8.79167	7.43	108.741
5.22	8.625	7.45	107.369
5.24	8.5	7.47	106.055
5.26	8.375	7.49	105.212
5.28	8.29167	7.51	104.808
5.3	8.16667	7.53	104.499
5.32	8.08333	7.55	104
5.34	8	7.57	103.185
5.36	7.91667	7.59	101.944
5.38	7.79167	7.61	100.157
5.4	7.75	7.63	97.7841
5.42	7.66667	7.65	94.9012
5.44	7.58333	7.67	91.9471
5.46	7.5	7.69	89.4415
5.48	7.41667	7.71	87.6604
5.5	7.33333	7.73	86.653
5.52	7.29167	7.75	86.3459
5.54	7.20833	7.77	86.5835
5.56	7.125	7.79	87.1909
5.58	7.08333	7.81	87.9207
5.6	7	7.83	88.6268
5.62	6.95833	7.85	89.2817
5.64	6.875	7.87	89.9236
5.66	6.83333	7.89	90.5348
5.68	6.75	7.91	91.0869
5.7	6.70833	7.93	91.5927
5.72	6.625	7.95	92.1091
5.74	6.58333	7.97	92.5447
5.76	6.54167	7.99	92.8676
5.78	6.45833	8.01	92.9609
5.8	6.41667	8.03	92.8344
5.82	6.33333	8.05	92.4943
5.84	6.29167	8.07	91.9257
5.845	6.29167	8.09	91.2788
5.853	6.25	8.11	90.724
5.86	6.25	8.13	90.3758
5.861	6.25	8.15	89.9257
5.869	6.20833	8.17	89.335
5.877	6.20833	8.19	88.5458
5.88	6.20833	8.21	87.547
5.885	6.16667	8.23	86.2737
5.893	6.16667	8.25	84.8791
5.9	6.125	8.27	83.4196
5.901	6.125	8.29	82.199
5.909	6.125	8.31	81.2957
5.917	6.08333	8.33	80.8575
5.92	6.08333	8.35	80.7741
5.925	6.08333	8.37	81.1718
5.94	6.04167	8.39	81.7737
5.96	6	8.41	82.3349
5.98	5.91667	8.43	82.4634
6	5.875	8.45	82.1757
6.02	5.83333	8.47	81.7403
6.04	5.79167	8.49	81.4384
6.06	5.75	8.51	81.1464
6.08	5.70833	8.53	80.9543
6.1	5.625	8.55	80.9074
6.12	5.58333	8.57	81.0402
6.14	5.54167	8.59	81.1447
6.16	5.5	8.61	81.1773
6.18	5.45833	8.63	80.8782
6.2	5.41667	8.65	80.2484
6.22	5.375	8.67	79.5794
6.24	5.33333	8.69	79.0826
6.26	5.29167	8.71	78.6238
6.28	5.25	8.73	78.3673
6.3	5.20833	8.75	78.3681
6.32	5.16667	8.77	78.483
6.34	5.125	8.79	78.398
6.36	5.08333	8.81	78.1281
6.38	5.04167	8.83	77.5868
6.4	5	8.85	76.8765
6.42	4.95833	8.87	76.2029
6.44	4.91667	8.89	75.5874
6.46	4.875	8.91	74.9129
6.48	4.83333	8.93	74.3279
6.5	4.79167	8.95	73.9187
6.52	4.75	8.97	73.6493
6.54	4.75	8.99	73.4447
6.56	4.70833	9.01	73.2032
6.58	4.66667	9.03	72.8961
6.6	4.625	9.05	72.728
6.62	4.58333	9.07	72.9301
6.64	4.54167	9.09	73.239
6.66	4.5	9.11	73.3437
6.68	4.5	9.13	73.1551
6.7	4.45833	9.15	72.7881
6.72	4.41667	9.17	72.2895
6.74	4.375	9.19	71.5867
6.76	4.33333	9.21	70.5284
6.78	4.33333	9.23	69.1749
6.8	4.29167	9.25	67.7919
6.82	4.25	9.27	66.5412
6.84	4.20833	9.29	65.3383
6.86	4.16667	9.31	64.1011
6.88	4.15417	9.33	62.9756
6.9	4.12083	9.35	62.0947
6.92	4.09167	9.37	61.5659
6.94	4.0625	9.39	61.3173
6.96	4.02917	9.41	61.3197
6.98	4	9.43	61.5769
7	3.97083	9.45	62.0605
7.02	3.94167	9.47	62.542
7.04	3.9125	9.49	62.8066
7.06	3.88333	9.51	62.8302
7.08	3.85417	9.53	62.7302
7.1	3.825	9.55	62.6551
7.12	3.8	9.57	62.6167
7.14	3.77083	9.59	62.4295
7.16	3.74167	9.61	62.0074
7.18	3.71667	9.63	61.2881
7.1905	3.7	9.65	60.3974
7.1985	3.69167	9.67	59.3161
7.2	3.6875	9.69	58.1489
7.2065	3.67917	9.71	56.9252
7.2145	3.67083	9.73	55.7437
7.22	3.6625	9.75	54.8943
7.2225	3.65833	9.77	54.5356
7.2305	53.3333	9.79	54.5893
7.2385	63.75	9.81	54.7477
7.24	65.4167	9.83	54.9375
7.2465	66.6667	9.85	55.27
7.2545	55	9.87	55.8035
7.26	49.5833	9.89	56.5506
7.2625	48.3333	9.91	57.3202
7.2705	44.1667	9.93	57.9416
7.28	39.4583	9.95	58.457
7.3	33.7917	9.97	58.7822
7.32	30	9.99	58.7084
7.34	27.25	10.01	58.0073
7.36	25.125	10.03	56.8657
7.38	23.4167	10.05	55.6775
7.4	22.0417	10.07	54.7784
7.42	20.8333	10.09	54.2966
7.44	19.8333	10.11	54.0608
7.46	18.9583	10.13	54.0582
7.48	18.2083	10.15	54.372
7.5	17.5417	10.17	54.7918
7.52	16.9583	10.19	55.0299
7.54	16.4167	10.21	55.0192
7.56	15.9167	10.23	54.9543
7.58	15.4583	10.25	54.9788
7.6	15.0417	10.27	55.2201
7.62	14.6667	10.29	55.6863
7.64	14.2917	10.31	56.1286
7.66	13.9583	10.33	56.4358
7.68	13.625	10.35	56.5751
7.7	13.3333	10.37	56.3559
7.72	13.0417	10.39	55.7253
7.74	12.7917	10.41	54.7797
7.7575	12.5417	10.43	53.7927
7.76	12.5417	10.45	52.9102
7.7655	12.4583	10.47	52.4713
7.7735	12.375	10.49	52.4498
7.78	12.2917	10.51	52.6335
7.7815	12.25	10.53	52.863
7.7895	12.1667	10.55	53.1039
7.7975	12.0833	10.57	53.0696
7.8	12.0417	10.59	52.7464
7.8055	12	10.61	52.218
7.8135	11.9167	10.63	51.6525
7.82	11.8333	10.65	51.1948
7.8215	11.8333	10.67	51.092
7.8295	11.75	10.69	51.2144
7.8375	11.6667	10.71	51.3972
7.84	11.625	10.73	51.7456
7.86	11.4167	10.75	52.0956
7.88	11.2083	10.77	52.1278
7.9	11.0417	10.79	51.8668
7.92	10.875	10.81	51.5245
7.94	10.7083	10.83	51.2503
7.96	10.5417	10.85	51.1662
7.98	10.375	10.87	51.3578
8	10.2083	10.89	51.5922
8.02	10.0417	10.91	51.7622
8.04	9.91667	10.93	51.9033
8.06	9.79167	10.95	51.941
8.08	9.625	10.97	51.8468
8.1	9.5	10.99	51.8776
8.12	9.375	11.01	52.2092
8.14	9.25	11.03	52.9813
8.16	9.125	11.05	54.252
8.18	9	11.07	56.0476
8.2	8.91667	11.09	58.2117
8.22	8.79167	11.11	60.7127
8.24	8.66667	11.13	63.3404
8.26	8.58333	11.15	65.8024
8.28	8.45833	11.17	68.0033
8.3	8.375	11.19	70.0177
8.32	8.25	11.21	71.698
8.34	8.16667	11.23	72.9627
8.36	8.08333	11.25	73.847
8.38	8	11.27	74.3416
8.4	7.875	11.29	74.4671
8.42	7.79167	11.31	74.2914
8.44	7.70833	11.33	73.8075
8.46	7.625	11.35	72.97
8.48	7.54167	11.37	71.9028
8.5	7.45833	11.39	70.7659
8.52	7.375	11.41	69.6465
8.54	7.29167	11.43	68.6992
8.56	7.25	11.45	67.9187
8.58	7.16667	11.47	67.2128
8.6	7.08333	11.49	66.5865
8.62	7	11.51	65.9153
8.64	6.91667	11.53	65.1051
8.66	6.875	11.55	64.1854
8.68	6.79167	11.57	63.1523
8.7	6.70833	11.59	61.8673
8.72	6.66667	11.61	60.4475
8.74	6.58333	11.63	59.2771
8.76	6.54167	11.65	58.334
8.78	6.45833	11.67	57.4376
8.8	6.41667	11.69	56.6493
8.82	6.33333	11.71	55.8798
8.84	6.29167	11.73	55.1142
8.86	6.20833	11.75	54.2899
8.88	6.16667	11.77	53.2998
8.9	6.125	11.79	51.9826
8.92	6.04167	11.81	50.6018
8.94	6	11.83	49.4511
8.96	5.95833	11.85	48.3397
8.98	5.875	11.87	47.1941
9	5.83333	11.89	46.2108
9.02	5.79167	11.91	45.427
9.04	5.70833	11.93	44.9399
9.06	5.66667	11.95	44.7223
9.08	5.625	11.97	44.6247
9.1	5.58333	11.99	44.3884
9.12	5.54167	12.01	44.1962
9.14	5.45833	12.03	44.0788
9.16	5.41667	12.05	43.8683
9.18	5.375	12.07	43.6369
9.2	5.33333	12.09	43.685
9.22	5.29167	12.11	43.9582
9.24	5.25	12.13	44.3935
9.26	5.20833	12.15	44.7798
9.28	5.16667	12.17	44.9682
9.2877	5.125	12.19	44.8352
9.2877	5.125	12.21	44.608
9.2957	5.125	12.23	44.2415
9.2957	5.125	12.25	43.7549
9.3	5.125	12.27	43.3087
9.3037	5.08333	12.29	43.1327
9.3037	5.08333	12.31	43.0207
9.3117	5.08333	12.33	42.8631
9.3117	5.08333	12.35	42.5392
9.3197	5.08333	12.37	41.9247
9.3197	5.08333	12.39	40.9297
9.32	5.08333	12.41	39.6339
9.3277	5.04167	12.43	38.1605
9.3277	5.04167	12.45	36.6937
9.3357	5.04167	12.47	35.5193
9.3357	5.04167	12.49	34.7224
9.34	5.04167	12.51	34.2282
9.3437	5	12.53	34.0871
9.3437	5	12.55	34.3264
9.3517	5	12.57	34.7768
9.3517	5	12.59	35.3171
9.3597	5	12.61	35.8495
9.3597	5	12.63	36.3681
9.36	5	12.65	36.9391
9.3677	4.95833	12.67	37.6716
9.3677	4.95833	12.69	38.4609
9.38	4.95833	12.71	39.0551
9.4	4.91667	12.73	39.5155
9.42	4.875	12.75	39.912
9.44	4.83333	12.77	40.1428
9.46	4.79167	12.79	40.1267
9.48	4.75	12.81	39.8634
9.5	4.70833	12.83	39.3585
9.52	4.66667	12.85	38.6203
9.54	4.625	12.87	37.8407
9.56	4.58333	12.89	37.0776
9.58	4.54167	12.91	36.2735
9.6	4.5	12.93	35.4422
9.62	4.45833	12.95	34.5532
9.64	4.45833	12.97	33.6257
9.66	4.41667	12.99	32.8896
9.68	4.375	13.01	32.4079
9.7	4.33333	13.03	32.0896
9.72	4.29167	13.05	31.9381
9.74	4.25	13.07	32.1098
9.76	4.25	13.09	32.4686
9.78	4.20833	13.11	32.6692
9.8	4.16667	13.13	32.6448
9.82	4.1375	13.15	32.512
9.84	4.10417	13.17	32.3582
9.86	4.07083	13.19	32.1962
9.88	4.04167	13.21	32.0764
9.9	4.00833	13.23	32.0444
9.92	3.97917	13.25	32.187
9.94	3.95	13.27	32.5563
9.96	3.91667	13.29	32.9809
9.98	3.8875	13.31	33.128
10	3.85833	13.33	33.1477
10.02	3.82917	13.35	33.2321
10.04	3.8	13.37	33.4524
10.06	3.77083	13.39	33.7649
10.08	3.74583	13.41	34.2202
10.1	3.71667	13.43	34.6908
10.12	3.6875	13.45	35.0531
10.14	3.6625	13.47	35.2893
10.16	3.63333	13.49	35.2197
10.18	3.60833	13.51	34.6739
10.192	3.59167	13.53	33.8559
10.2	3.57917	13.55	32.963
10.2	3.57917	13.57	31.9679
10.208	3.57083	13.59	30.8463
10.216	3.55833	13.61	29.8031
10.22	3.55417	13.63	28.8759
10.224	3.55	13.65	28.0312
10.232	4.625	13.67	27.2773
10.24	4.83333	13.69	26.5853
10.24	4.83333	13.71	26.0272
10.248	4.625	13.73	25.84
10.256	4.375	13.75	25.9302
10.26	4.29167	13.77	26.2229
10.264	4.20833	13.79	26.7404
10.272	4.15417	13.81	27.6075
10.28	4.08333	13.83	28.5481
10.3	3.95833	13.85	29.4265
10.32	3.86667	13.87	30.1929
10.34	3.79583	13.89	30.7955
10.36	3.74167	13.91	31.2497
10.38	3.69167	13.93	31.5679
10.4	3.64167	13.95	31.6603
10.42	3.6	13.97	31.5549
10.44	3.5625	13.99	31.2586
10.46	3.525	14.01	30.8684
10.48	3.4875	14.03	30.3143
10.5	3.45417	14.05	29.7344
10.52	3.42083	14.07	29.2148
10.54	3.39167	14.09	28.853
10.56	3.3625	14.11	28.7609
10.58	3.33333	14.13	29.0016
10.6	3.30417	14.15	29.3947
10.62	3.275	14.17	29.7675
10.64	3.24583	14.19	29.9914
10.66	3.22083	14.21	29.9836
10.68	3.19583	14.23	29.6382
10.7	3.16667	14.25	29.074
10.72	3.14167	14.27	28.4453
10.74	3.11667	14.29	27.9036
10.76	3.09167	14.31	27.6379
10.78	3.07083	14.33	27.6644
10.8	3.04583	14.35	27.8427
10.82	3.02083	14.37	28.1567
10.84	3	14.39	28.5282
10.86	2.975	14.41	28.8537
10.88	2.95417	14.43	29.165
10.9	2.93333	14.45	29.6867
10.92	2.90833	14.47	30.4382
10.94	2.8875	14.49	31.3015
10.96	2.86667	14.51	32.2019
10.98	2.84583	14.53	33.0132
11	2.825	14.55	33.5724
11.02	2.80417	14.57	33.918
11.04	2.78333	14.59	34.1066
11.06	2.76667	14.61	34.1135
11.08	2.74583	14.63	34.1149
11.1	2.725	14.65	34.1473
11.12	2.70417	14.67	34.0929
11.14	2.6875	14.69	33.8693
11.16	2.66667	14.71	33.5798
11.18	2.65	14.73	33.0865
11.2	2.62917	14.75	32.2828
11.22	2.6125	14.77	31.3257
11.24	2.59167	14.79	30.2706
11.26	2.575	14.81	29.0849
11.28	2.55833	14.83	27.9462
11.3	2.5375	14.85	26.8925
11.32	2.52083	14.87	25.8854
11.34	2.50417	14.89	25.0119
11.36	2.4875	14.91	24.4393
11.38	2.47083	14.93	24.1062
11.4	2.45417	14.95	23.9733
11.404	2.45	14.97	24.1281
11.404	2.45	14.99	24.5474
11.404	2.45	15.01	25.1699
11.412	2.44167	15.03	26.0306
11.412	2.44167	15.05	26.8846
11.412	2.44167	15.07	27.6153
11.42	2.4375	15.09	28.2618
11.42	2.4375	15.11	28.8672
11.42	2.4375	15.13	29.265
11.42	2.4375	15.15	29.4402
11.428	2.42917	15.17	29.5494
11.428	2.42917	15.19	29.58
11.428	2.42917	15.21	29.4586
11.436	2.42083	15.23	29.2013
11.436	2.42083	15.25	28.8832
11.436	2.42083	15.27	28.685
11.44	2.42083	15.29	28.6807
11.444	7.375	15.31	28.8451
11.444	7.375	15.33	29.0983
11.444	7.375	15.35	29.4357
11.452	8.66667	15.37	29.8617
11.452	8.66667	15.39	30.3013
11.452	8.66667	15.41	30.5847
11.46	9.41667	15.43	30.7528
11.46	9.41667	15.45	30.8829
11.46	9.41667	15.47	31.0199
11.46	9.375	15.49	31.0432
11.468	7.66667	15.51	30.8935
11.468	7.66667	15.53	30.5277
11.468	7.66667	15.55	29.9545
11.476	7.08333	15.57	29.169
11.476	7.08333	15.59	28.1973
11.476	7.08333	15.61	27.1847
11.48	6.875	15.63	26.4031
11.484	6.66667	15.65	26.0339
11.484	6.66667	15.67	26.2536
11.484	6.66667	15.69	26.9655
11.5	5.91667	15.71	27.9955
11.52	5.33333	15.73	29.1252
11.54	4.95833	15.75	30.1965
11.56	4.70833	15.77	30.9195
11.58	4.45833	15.79	31.3144
11.6	4.29167	15.81	31.5337
11.62	4.1375	15.83	31.7313
11.64	4.00833	15.85	31.927
11.66	3.89583	15.87	32.1801
11.68	3.79583	15.89	32.4045
11.7	3.70417	15.91	32.3936
11.72	3.62083	15.93	32.0874
11.74	3.54583	15.95	31.5555
11.745	3.525	15.97	30.8492
11.753	3.5	15.99	30.1544
11.76	3.475	16.01	29.671
11.761	3.47083	16.03	29.4304
11.769	3.44583	16.05	29.3414
11.772	3.4375	16.07	29.4545
11.772	3.4375	16.09	29.6708
11.777	3.42083	16.11	29.811
11.78	3.4125	16.13	29.7317
11.78	3.4125	16.15	29.5029
11.78	3.4125	16.17	29.0966
11.785	3.39583	16.19	28.8389
11.788	3.3875	16.21	28.7862
11.788	3.3875	16.23	28.8194
11.793	3.37083	16.25	28.8064
11.796	3.3625	16.27	28.8704
11.796	3.3625	16.29	29.01
11.8	3.35	16.31	29.1074
11.801	3.34583	16.33	29.0826
11.804	3.34167	16.35	28.9741
11.804	3.34167	16.37	28.776
11.809	3.325	16.39	28.6494
11.812	3.31667	16.41	28.4999
11.812	3.31667	16.43	28.3047
11.817	3.3	16.45	27.9268
11.82	3.29583	16.47	27.4926
11.82	3.29583	16.49	27.0605
11.82	3.29583	16.51	26.5699
11.825	3.27917	16.53	25.9248
11.828	3.275	16.55	25.4034
11.828	3.275	16.57	25.2359
11.836	3.25417	16.59	25.4927
11.836	3.25417	16.61	25.982
11.84	3.24167	16.63	26.5962
11.844	3.23333	16.65	27.2011
11.844	3.23333	16.67	27.9108
11.852	3.2125	16.69	28.8386
11.852	3.2125	16.71	29.7587
11.86	3.19167	16.73	30.5516
11.88	3.14167	16.75	31.3838
11.9	3.09583	16.77	32.387
11.92	3.05417	16.79	33.4039
11.94	3.0125	16.81	34.1129
11.96	2.97083	16.83	34.3517
11.98	2.93333	16.85	34.0541
12	2.89583	16.87	33.538
12.02	2.85833	16.89	33.027
12.04	2.825	16.91	32.4175
12.06	2.79167	16.93	31.6883
12.08	2.75833	16.95	31.0292
12.1	2.72917	16.97	30.708
12.12	2.69583	16.99	30.5752
12.14	2.66667	17.01	30.4353
12.16	2.6375	17.03	30.1682
12.18	2.60833	17.05	29.9588
12.2	2.57917	17.07	30.1078
12.22	2.55417	17.09	30.6535
12.24	2.52917	17.11	31.2999
12.26	2.5	17.13	32.0336
12.28	2.475	17.15	32.832
12.3	2.45	17.17	33.5845
12.32	2.42917	17.19	33.9007
12.34	2.40417	17.21	33.7306
12.36	2.37917	17.23	33.2279
12.38	2.35833	17.25	32.7758
12.4	2.33333	17.27	32.6112
12.42	2.3125	17.29	32.7096
12.44	2.29167	17.31	32.8514
12.46	2.27083	17.33	32.9839
12.48	2.25	17.35	33.0385
12.5	2.22917	17.37	33.1129
12.52	2.20833	17.39	33.0244
12.54	2.1875	17.41	32.7682
12.56	2.17083	17.43	32.4171
12.58	2.15	17.45	32.2157
12.6	2.12917	17.47	32.1352
12.62	2.1125	17.49	32.0192
12.64	2.09583	17.51	31.7636
12.66	2.075	17.53	31.4044
12.68	2.05833	17.55	31.0357
12.7	2.04167	17.57	30.747
12.72	2.02083	17.59	30.5205
12.74	2.00417	17.61	30.3442
12.76	1.9875	17.63	30.2861
12.78	1.97083	17.65	30.476
12.8	1.95417	17.67	31.0079
12.813	1.94583	17.69	31.7621
12.82	1.9375	17.71	32.6502
12.821	1.9375	17.73	33.611
12.829	1.93333	17.75	34.5407
12.837	1.925	17.77	35.26
12.837	1.925	17.79	35.6196
12.837	1.925	17.81	35.6168
12.837	1.925	17.83	35.3692
12.84	1.925	17.85	35.0692
12.845	1.92083	17.87	34.8611
12.845	1.92083	17.89	34.7124
12.845	1.92083	17.91	34.7616
12.845	1.92083	17.93	35.0722
12.853	1.9125	17.95	35.6688
12.853	1.9125	17.97	36.3322
12.853	1.9125	17.99	36.9019
12.853	1.9125	18.01	37.3421
12.86	1.90833	18.03	37.6904
12.861	1.90833	18.05	37.9057
12.861	1.90833	18.07	37.9538
12.861	1.90833	18.09	37.8989
12.861	1.90833	18.11	37.8479
12.869	1.9	18.13	37.7218
12.869	1.9	18.15	37.4322
12.869	1.9	18.17	36.8781
12.869	1.9	18.19	36.0943
12.877	1.89583	18.21	35.2071
12.877	1.89583	18.23	34.3201
12.877	1.89583	18.25	33.2799
12.877	1.89583	18.27	32.004
12.88	1.89167	18.29	30.6236
12.885	1.8875	18.31	29.3694
12.885	1.8875	18.33	28.2543
12.885	1.8875	18.35	27.3749
12.885	1.8875	18.37	26.7422
12.893	1.88333	18.39	26.3585
12.893	1.88333	18.41	26.1884
12.893	1.88333	18.43	26.1056
12.893	1.88333	18.45	25.9027
12.9	1.875	18.47	25.6758
12.901	1.875	18.49	25.6906
12.901	1.875	18.51	26.0221
12.901	1.875	18.53	26.5706
12.909	1.87083	18.55	27.3952
12.909	1.87083	18.57	28.2944
12.909	1.87083	18.59	29.0485
12.917	1.8625	18.61	29.4752
12.917	1.8625	18.63	29.5422
12.917	1.8625	18.65	29.2384
12.92	1.8625	18.67	28.7393
12.94	1.84583	18.69	28.2496
12.96	1.83333	18.71	27.8525
12.98	1.81667	18.73	27.6492
13	1.80417	18.75	27.7767
13.02	1.7875	18.77	28.0784
13.04	1.775	18.79	28.4233
13.06	1.75833	18.81	28.601
13.08	1.74583	18.83	28.5681
13.1	1.73333	18.85	28.2146
13.12	1.71667	18.87	27.6595
13.14	1.70417	18.89	27.0704
13.16	1.69167	18.91	26.5387
13.18	1.67917	18.93	26.0502
13.2	1.66667	18.95	25.5984
13.22	1.65417	18.97	25.1886
13.24	1.64167	18.99	24.8378
13.26	1.62917	19.01	24.4936
13.28	1.61667	19.03	24.3072
13.3	1.60417	19.05	24.3297
13.32	1.59167	19.07	24.615
13.34	1.57917	19.09	25.1884
13.36	1.56667	19.11	26.1107
13.38	1.55417	19.13	27.2399
13.4	1.54167	19.15	28.3584
13.42	1.53333	19.17	29.3579
13.44	1.52083	19.19	30.0821
13.46	1.50833	19.21	30.4289
13.48	1.5	19.23	30.4539
13.5	1.4875	19.25	30.13
13.52	1.475	19.27	29.4335
13.54	1.46667	19.29	28.5849
13.56	1.45417	19.31	27.8176
13.58	1.44583	19.33	27.1218
13.6	1.43333	19.35	26.4056
13.62	1.42083	19.37	25.7504
13.64	1.4125	19.39	25.1278
13.66	1.40417	19.41	24.5616
13.68	1.39167	19.43	24.1557
13.7	1.38333	19.45	23.9094
13.72	1.37083	19.47	23.8072
13.74	1.3625	19.49	23.8298
13.76	1.35417	19.51	24.0288
13.78	1.34167	19.53	24.3147
13.8	1.33333	19.55	24.6823
13.8	1.33333	19.57	25.1708
13.808	1.32917	19.59	25.717
13.816	1.325	19.61	26.3238
13.82	1.325	19.63	27.0055
13.824	1.32083	19.65	27.5983
13.832	1.31667	19.67	28.0621
13.84	1.3125	19.69	28.4704
13.84	1.3125	19.71	28.8515
13.848	1.30833	19.73	29.0028
13.856	1.30833	19.75	28.9859
13.86	1.30417	19.77	28.8828
13.864	1.30417	19.79	28.6845
13.872	1.3	19.81	28.4022
13.88	1.29583	19.83	27.9835
13.88	1.29583	19.85	27.4169
13.9	1.2875	19.87	26.9012
13.92	1.27917	19.89	26.606
13.94	1.26667	19.91	26.5011
13.96	1.25833	19.93	26.6051
13.98	1.25	19.95	27.0584
14	1.24167	19.97	27.7988
14.02	1.23333	19.99	28.7665
14.04	1.225	20.01	29.8621
14.06	1.21667	20.03	31.0202
14.08	1.20833	20.05	32.1179
14.1	1.2	20.07	33.1861
14.12	1.19167	20.09	34.209
14.14	1.18333	20.11	35.3168
14.16	1.175	20.13	36.5197
14.18	1.16667	20.15	37.719
14.2	1.15833	20.17	38.673
14.22	1.15	20.19	39.3951
14.24	1.14167	20.21	39.8673
14.26	1.13333	20.23	40.1044
14.28	1.125	20.25	40.0642
14.3	1.12083	20.27	39.8295
14.32	1.1125	20.29	39.4763
14.34	1.10417	20.31	39.1376
14.36	1.09583	20.33	38.9465
14.38	1.0875	20.35	38.85
14.4	1.08333	20.37	38.8179
14.42	1.075	20.39	38.9403
14.44	1.06667	20.41	39.3135
14.45	1.0625	20.43	39.9602
14.458	1.0625	20.45	40.7746
14.46	1.05833	20.47	41.5682
14.466	1.05833	20.49	42.2088
14.474	1.05417	20.51	42.6491
14.48	1.05417	20.53	42.8743
14.482	1.05	20.55	42.8551
14.49	11.4167	20.57	42.6779
14.498	13.5833	20.59	42.4271
14.5	14.0833	20.61	42.1397
14.506	14.25	20.63	41.8193
14.514	11.8333	20.65	41.2991
14.52	10.5833	20.67	40.5391
14.522	10.375	20.69	39.5934
14.53	9.5	20.71	38.5225
14.54	8.5	20.73	37.3869
14.56	7.29167	20.75	36.2239
14.58	6.5	20.77	35.0551
14.6	5.91667	20.79	33.9246
14.62	5.45833	20.81	32.9139
14.64	5.125	20.83	32.038
14.66	4.83333	20.85	31.1236
14.68	4.58333	20.87	30.2157
14.7	4.33333	20.89	29.3915
14.72	4.16667	20.91	28.8037
14.74	4.00833	20.93	28.6003
14.76	3.8625	20.95	28.6755
14.78	3.73333	20.97	28.8728
14.8	3.6125	20.99	29.0547
14.82	3.50833	21.01	29.3326
14.84	3.40833	21.03	29.6835
14.86	3.31667	21.05	29.9306
14.88	3.22917	21.07	29.9393
14.9	3.15	21.09	29.6336
14.92	3.075	21.11	29.173
14.94	3.00417	21.13	28.6619
14.96	2.9375	21.15	28.0132
14.98	2.875	21.17	27.2216
15	2.81667	21.19	26.4577
15.02	2.7625	21.21	26.0516
15.04	2.70833	21.23	26.0689
15.06	2.65417	21.25	26.3593
15.08	2.60833	21.27	26.7767
15.1	2.55833	21.29	27.311
15.12	2.5125	21.31	27.9291
15.14	2.47083	21.33	28.5321
15.16	2.42917	21.35	28.9377
15.18	2.3875	21.37	29.2511
15.2	2.35	21.39	29.5446
15.22	2.3125	21.41	30.1034
15.24	2.275	21.43	30.8242
15.26	2.24167	21.45	31.4513
15.28	2.20833	21.47	31.8493
15.3	2.175	21.49	32.0857
15.32	2.14167	21.51	32.2547
15.334	2.12083	21.53	32.4302
15.34	2.1125	21.55	32.4446
15.342	2.10833	21.57	32.2557
15.35	2.09583	21.59	31.7798
15.358	2.08333	21.61	31.2951
15.36	2.08333	21.63	30.5449
15.366	2.075	21.65	29.5253
15.374	2.075	21.67	28.2617
15.38	2.06667	21.69	27.1334
15.382	2.06667	21.71	26.1966
15.39	2.05	21.73	25.582
15.398	2.0375	21.75	25.1356
15.4	2.03333	21.77	25.0192
15.406	2.025	21.79	25.1498
15.414	2.0125	21.81	25.5829
15.42	2.00417	21.83	26.1111
15.44	1.975	21.85	26.7648
15.46	1.95	21.87	27.4729
15.48	1.92083	21.89	28.1674
15.5	1.89583	21.91	28.6626
15.52	1.87083	21.93	28.9216
15.54	1.84583	21.95	28.8502
15.56	1.825	21.97	28.5957
15.58	1.8	21.99	28.13
15.591	1.7875	22.01	27.6459
15.599	1.77917	22.03	27.2374
15.6	1.77917	22.05	27.1393
15.607	1.77083	22.07	27.3576
15.611	1.76667	22.09	27.8808
15.615	1.7625	22.11	28.653
15.619	1.75833	22.13	29.6377
15.62	1.75833	22.15	30.6969
15.623	1.75417	22.17	31.7766
15.627	1.75	22.19	32.6495
15.631	1.74583	22.21	33.3227
15.635	1.74167	22.23	33.9227
15.639	1.7375	22.25	34.5173
15.64	1.73333	22.27	34.8929
15.643	1.73333	22.29	34.9711
15.647	1.72917	22.31	34.767
15.651	1.725	22.33	34.4045
15.655	1.72083	22.35	33.827
15.659	1.71667	22.37	32.9435
15.66	1.7125	22.39	31.5815
15.663	1.7125	22.41	30.1218
15.667	1.70833	22.43	28.8931
15.671	1.70417	22.45	27.9448
15.675	1.7	22.47	27.2694
15.68	1.69167	22.49	26.9664
15.683	1.69167	22.51	27.1497
15.691	1.68333	22.53	27.723
15.7	1.675	22.55	28.5297
15.72	1.65417	22.57	29.2545
15.74	1.63333	22.59	29.6987
15.76	1.61667	22.61	30.1265
15.78	1.59583	22.63	30.6897
15.8	1.57917	22.65	31.292
15.82	1.5625	22.67	31.6062
15.84	1.54167	22.69	31.636
15.86	1.525	22.71	31.4234
15.88	1.50833	22.73	31.0625
15.9	1.49167	22.75	30.4501
15.92	1.475	22.77	29.5588
15.94	1.4625	22.79	28.437
15.96	1.44583	22.81	27.5126
15.98	1.42917	22.83	26.9354
16	1.4125	22.85	26.6466
16.02	1.4	22.87	26.4783
16.04	1.38333	22.89	26.4403
16.06	1.37083	22.91	26.4693
16.08	1.35417	22.93	26.5522
16.1	1.34167	22.95	26.5733
16.12	1.32917	22.97	26.5495
16.14	1.31667	22.99	26.4858
16.16	1.3	23.01	26.6194
16.171	1.29583	23.03	26.8607
16.179	1.2875	23.05	27.2789
16.18	1.2875	23.07	27.8631
16.187	1.28333	23.09	28.5844
16.195	1.27917	23.11	29.3479
16.2	1.275	23.13	30.2207
16.203	1.275	23.15	31.1403
16.211	3.12083	23.17	31.9284
16.219	3.39583	23.19	32.4358
16.22	3.50833	23.21	32.7348
16.227	3.95833	23.23	32.7485
16.235	3.20833	23.25	32.437
16.24	2.9875	23.27	31.8356
16.243	2.92083	23.29	30.9887
16.251	2.81667	23.31	30.0173
16.26	2.60417	23.33	29.0909
16.28	2.37083	23.35	28.2921
16.3	2.20833	23.37	27.5922
16.32	2.0875	23.39	26.9328
16.34	1.99583	23.41	26.3824
16.36	1.92083	23.43	26.0443
16.38	1.85833	23.45	26.0667
16.4	1.80417	23.47	26.3901
16.416	1.76667	23.49	26.7677
16.42	1.75417	23.51	27.2803
16.424	1.74583	23.53	27.9706
16.432	1.72917	23.55	28.6837
16.435	1.725	23.57	29.1279
16.44	1.7125	23.59	29.2428
16.44	1.7125	23.61	29.1096
16.443	1.70833	23.63	28.7485
16.448	1.69583	23.65	28.3055
16.451	1.69167	23.67	27.7021
16.456	1.68333	23.69	27.0037
16.459	1.675	23.71	26.3849
16.46	1.675	23.73	25.9122
16.464	1.66667	23.75	25.4101
16.467	1.6625	23.77	24.8327
16.472	1.65	23.79	24.3791
16.475	1.64583	23.81	24.0373
16.48	1.6375	23.83	23.7953
16.48	1.6375	23.85	23.803
16.483	1.63333	23.87	24.1434
16.488	1.625	23.89	24.8344
16.491	1.62083	23.91	25.8305
16.496	1.6125	23.93	26.9706
16.499	1.60417	23.95	27.9846
16.5	1.60417	23.97	28.8009
16.507	1.59167	23.99	29.5124
16.515	1.57917	24.01	30.0375
16.52	1.575	24.03	30.3503
16.54	1.54583	24.05	30.4737
16.56	1.51667	24.07	30.4119
16.58	1.49167	24.09	30.2795
16.6	1.46667	24.11	30.1266
16.62	1.44583	24.13	29.8063
16.64	1.42083	24.15	29.1919
16.66	1.4	24.17	28.4983
16.68	1.37917	24.19	27.9919
16.7	1.3625	24.21	27.5784
16.72	1.34167	24.23	27.1434
16.74	1.325	24.25	26.728
16.76	1.30833	24.27	26.3941
16.78	1.2875	24.29	26.2131
16.8	1.27083	24.31	26.1016
16.82	1.25833	24.33	25.9647
16.84	1.24167	24.35	25.8822
16.86	1.225	24.37	26.0759
16.88	1.2125	24.39	26.4805
16.9	1.19583	24.41	26.7855
16.92	1.18333	24.43	26.933
16.94	1.16667	24.45	27.0096
16.96	1.15417	24.47	27.0534
16.98	1.14167	24.49	27.0684
17	1.12917	24.51	27.1114
17.02	1.11667	24.53	27.1195
17.04	1.10417	24.55	27.2118
17.06	1.09167	24.57	27.434
17.08	1.07917	24.59	27.6689
17.1	1.07083	24.61	27.5726
17.12	1.05833	24.63	27.0669
17.14	1.04583	24.65	26.1915
17.16	1.03333	24.67	25.1974
17.18	1.025	24.69	24.2401
17.2	1.0125	24.71	23.4271
17.22	1.00417	24.73	22.7528
17.22	1.00417	24.75	22.4703
17.228	1	24.77	22.4958
17.236	0.99583	24.79	22.6459
17.24	0.99167	24.81	22.7107
17.244	0.99167	24.83	22.6638
17.252	0.9875	24.85	22.5554
17.26	0.98333	24.87	22.5646
17.26	0.98333	24.89	22.7849
17.268	0.97917	24.91	23.1857
17.276	0.975	24.93	23.7017
17.28	0.975	24.95	24.3426
17.284	0.97083	24.97	24.9955
17.292	0.96667	24.99	25.6018
17.3	0.9625	25.01	26.1337
17.3	0.9625	25.03	26.5081
17.32	0.95417	25.05	26.7218
17.34	0.94583	25.07	26.8303
17.36	0.9375	25.09	26.889
17.38	0.925	25.11	26.859
17.4	0.91667	25.13	26.7209
17.42	0.90833	25.15	26.4973
17.44	0.9	25.17	26.1578
17.46	0.89167	25.19	25.6582
17.48	0.88333	25.21	24.9686
17.5	0.875	25.23	24.1193
17.52	0.86667	25.25	23.2433
17.54	0.85833	25.27	22.4785
17.56	0.85	25.29	21.923
17.58	0.84167	25.31	21.6888
17.6	0.8375	25.33	21.8188
17.62	0.82917	25.35	22.2665
17.64	0.82083	25.37	22.8834
17.66	0.8125	25.39	23.746
17.678	0.80833	25.41	24.7893
17.68	0.80833	25.43	25.7673
17.686	0.80417	25.45	26.4766
17.694	0.8	25.47	26.9533
17.7	0.8	25.49	27.3796
17.702	0.8	25.51	27.8117
17.71	0.79583	25.53	28.3037
17.718	0.79167	25.55	28.8952
17.72	0.79167	25.57	29.6172
17.726	0.79167	25.59	30.4642
17.734	0.7875	25.61	31.272
17.74	0.78333	25.63	31.7818
17.742	0.78333	25.65	31.7628
17.75	0.78333	25.67	31.2439
17.758	0.77917	25.69	30.3586
17.76	0.77917	25.71	29.1915
17.78	0.77083	25.73	27.7663
17.8	0.76667	25.75	26.0886
17.82	0.75833	25.77	24.2276
17.84	0.75417	25.79	22.5213
17.86	0.74583	25.81	21.0372
17.88	0.7375	25.83	19.7145
17.9	0.73333	25.85	18.4856
17.92	0.72917	25.87	17.6006
17.94	0.72083	25.89	17.2445
17.96	0.71667	25.91	17.5613
17.98	0.70833	25.93	18.4641
18	0.70417	25.95	19.7147
18.02	0.69583	25.97	21.1521
18.04	0.69167	25.99	22.7817
18.06	0.6875	26.01	24.314
18.08	0.67917	26.03	25.4758
18.1	0.675	26.05	26.2063
18.12	0.67083	26.07	26.655
18.14	0.66667	26.09	26.9173
18.16	0.65833	26.11	27.002
18.18	0.65417	26.13	26.8519
18.2	0.65	26.15	26.4174
18.22	0.64583	26.17	25.8343
18.24	0.6375	26.19	25.2793
18.26	0.63333	26.21	24.7847
18.28	0.62917	26.23	24.2821
18.3	0.625	26.25	23.7595
18.32	0.62083	26.27	23.3475
18.34	0.61667	26.29	23.1823
18.36	0.6125	26.31	23.0438
18.38	0.60417	26.33	22.7577
18.4	0.6	26.35	22.3332
18.412	0.6	26.37	21.9432
18.42	0.59583	26.39	21.5834
18.42	0.59583	26.41	21.2465
18.428	0.59583	26.43	20.9707
18.436	0.59167	26.45	20.8818
18.44	0.59167	26.47	21.1053
18.444	0.59167	26.49	21.582
18.452	0.59167	26.51	21.9885
18.46	0.5875	26.53	22.3008
18.46	0.5875	26.55	22.6275
18.462	0.5875	26.57	22.9812
18.468	0.5875	26.59	23.2615
18.47	0.5875	26.61	23.6202
18.476	0.58333	26.63	24.1856
18.478	0.58333	26.65	24.9042
18.48	0.58333	26.67	25.5975
18.484	0.58333	26.69	26.027
18.486	0.58333	26.71	26.0833
18.492	0.58333	26.73	25.9764
18.494	0.57917	26.75	25.7136
18.5	0.57917	26.77	25.2123
18.502	3.3125	26.79	24.5916
18.51	4	26.81	24.2221
18.518	4.25	26.83	24.2014
18.52	4.10833	26.85	24.4258
18.526	3.47917	26.87	24.6848
18.534	3.1375	26.89	24.8074
18.54	2.94167	26.91	24.7831
18.542	2.85833	26.93	24.7775
18.56	2.45833	26.95	24.7083
18.58	2.17083	26.97	24.5352
18.6	1.97083	26.99	24.3548
18.62	1.825	27.01	24.3445
18.64	1.70833	27.03	24.4575
18.66	1.61667	27.05	24.5213
18.678	1.54583	27.07	24.4428
18.678	1.54583	27.09	24.2311
18.68	1.5375	27.11	24.0634
18.686	1.51667	27.13	24.0686
18.686	1.51667	27.15	24.1606
18.694	1.49167	27.17	24.3139
18.694	1.49167	27.19	24.4893
18.7	1.47083	27.21	24.7538
18.702	1.46667	27.23	25.0249
18.702	1.46667	27.25	25.1749
18.71	1.44167	27.27	25.115
18.71	1.44167	27.29	24.9091
18.718	1.42083	27.31	24.6909
18.718	1.42083	27.33	24.3778
18.72	1.4125	27.35	23.8109
18.726	1.39583	27.37	23.0764
18.726	1.39583	27.39	22.2079
18.734	1.375	27.41	21.3267
18.734	1.375	27.43	20.4592
18.74	1.3625	27.45	19.7113
18.742	1.35833	27.47	19.0594
18.742	1.35833	27.49	18.6117
18.75	1.3375	27.51	18.5322
18.75	1.3375	27.53	18.7747
18.758	1.32083	27.55	19.183
18.758	1.32083	27.57	19.6602
18.76	1.31667	27.59	20.0481
18.78	1.275	27.61	20.4554
18.8	1.2375	27.63	20.9194
18.82	1.20417	27.65	21.46
18.84	1.175	27.67	21.8339
18.86	1.14583	27.69	22.0044
18.88	1.11667	27.71	22.169
18.9	1.09167	27.73	22.427
18.92	1.07083	27.75	22.8076
18.94	1.04583	27.77	23.1965
18.96	1.025	27.79	23.5185
18.98	1.00417	27.81	23.9064
19	0.9875	27.83	24.3015
19.02	0.97083	27.85	24.6578
19.04	0.95	27.87	24.8237
19.06	0.93333	27.89	25.0113
19.08	0.92083	27.91	25.3303
19.1	0.90417	27.93	25.7516
19.118	0.89167	27.95	26.1164
19.12	0.89167	27.97	26.2274
19.126	0.8875	27.99	25.99
19.134	0.87917	28.01	25.4542
19.14	0.875	28.03	24.5415
19.142	0.875	28.05	23.3535
19.15	0.87083	28.07	22.1411
19.158	0.8625	28.09	21.347
19.16	0.8625	28.11	21.091
19.166	0.85833	28.13	21.2357
19.174	0.85417	28.15	21.6045
19.18	0.85	28.17	22.0805
19.182	0.85	28.19	22.644
19.19	0.84167	28.21	23.2131
19.198	0.8375	28.23	23.6006
19.2	0.8375	28.25	23.8372
19.22	0.825	28.27	24.0615
19.24	0.8125	28.29	24.4138
19.26	0.8	28.31	24.7793
19.28	0.79167	28.33	25.0326
19.3	0.77917	28.35	25.0173
19.32	0.77083	28.37	24.7206
19.34	0.75833	28.39	24.2109
19.36	0.75	28.41	23.5417
19.375	0.74167	28.43	22.8738
19.38	0.74167	28.45	22.4212
19.383	0.7375	28.47	22.2924
19.391	0.7375	28.49	22.3013
19.391	0.7375	28.51	22.3279
19.391	0.7375	28.53	22.3768
19.399	0.73333	28.55	22.4665
19.399	0.73333	28.57	22.5782
19.399	0.73333	28.59	22.6354
19.4	0.73333	28.61	22.6709
19.407	0.72917	28.63	22.7424
19.407	0.72917	28.65	22.8732
19.407	0.72917	28.67	23.0506
19.415	0.725	28.69	23.2031
19.415	0.725	28.71	23.3398
19.415	0.725	28.73	23.4804
19.42	0.72083	28.75	23.6507
19.423	0.72083	28.77	23.8361
19.423	0.72083	28.79	24.025
19.423	0.72083	28.81	24.215
19.431	0.71667	28.83	24.3139
19.431	0.71667	28.85	24.2016
19.431	0.71667	28.87	23.9305
19.439	0.7125	28.89	23.6763
19.439	0.7125	28.91	23.51
19.439	0.7125	28.93	23.3748
19.44	0.7125	28.95	23.1696
19.447	0.7125	28.97	22.9338
19.447	0.7125	28.99	22.6863
19.447	0.7125	29.01	22.4071
19.455	0.70833	29.03	21.9772
19.455	0.70833	29.05	21.404
19.455	0.70833	29.07	20.8466
19.46	0.70417	29.09	20.3686
19.463	0.70417	29.11	19.9129
19.463	0.70417	29.13	19.4979
19.471	0.7	29.15	19.1987
19.471	0.7	29.17	19.0755
19.48	0.69583	29.19	19.1489
19.5	0.6875	29.21	19.3206
19.52	0.67917	29.23	19.5238
19.54	0.675	29.25	19.8065
19.56	0.66667	29.27	20.2004
19.58	0.65833	29.29	20.5697
19.6	0.65	29.31	20.8355
19.62	0.64583	29.33	21.0411
19.64	0.6375	29.35	21.1993
19.66	0.62917	29.37	21.2445
19.68	0.625	29.39	21.1137
19.7	0.61667	29.41	20.7744
19.72	0.6125	29.43	20.3707
19.74	0.60417	29.45	19.9702
19.76	0.6	29.47	19.5964
19.78	0.59167	29.49	19.2813
19.8	0.5875	29.51	19.1527
19.82	0.58333	29.53	19.265
19.84	0.575	29.55	19.5574
19.86	0.57083	29.57	19.9039
19.88	0.56667	29.59	20.1869
19.9	0.55833	29.61	20.3384
19.92	0.55417	29.63	20.5207
19.94	0.55	29.65	20.7024
19.96	0.54583	29.67	20.8174
19.98	0.5375	29.69	20.8717
20	0.53333	29.71	21.0928
20.02	0.52917	29.73	21.4392
20.04	0.525	29.75	21.8748
20.049	0.525	29.77	22.3291
20.057	0.52083	29.79	22.7231
20.06	0.52083	29.81	23.0158
20.065	0.52083	29.83	23.2879
20.073	0.51667	29.85	23.4307
20.08	0.51667	29.87	23.4439
20.081	0.51667	29.89	23.5011
20.089	0.5125	29.91	23.6839
20.097	0.5125	29.93	23.8581
20.1	0.5125	29.95	24.0724
20.105	0.5125	29.97	24.2842
20.113	0.50833	29.99	24.4455
20.12	0.50833	30.01	24.4794
20.121	0.50833	30.03	24.3172
20.129	0.50417	30.05	23.8333
20.14	0.50417	30.07	23.171
20.16	0.5	30.09	22.5877
20.18	0.49583	30.11	22.1089
20.2	0.49167	30.13	21.7177
20.22	0.4875	30.15	21.3756
20.24	0.48333	30.17	20.9116
20.26	0.47917	30.19	20.2466
20.28	0.475	30.21	19.4788
20.3	0.47083	30.23	18.6898
20.32	0.47083	30.25	17.856
20.34	0.46667	30.27	17.2089
20.36	0.4625	30.29	16.9553
20.38	0.45833	30.31	17.0754
20.4	0.45417	30.33	17.5229
20.42	0.45417	30.35	18.2059
20.44	0.45	30.37	18.9338
20.46	0.44583	30.39	19.6188
20.461	0.44583	30.41	20.256
20.469	0.44583	30.43	20.7475
20.477	0.44167	30.45	21.0854
20.48	0.44167	30.47	21.3887
20.485	0.44167	30.49	21.6741
20.493	0.44167	30.51	21.8372
20.5	0.44167	30.53	21.9326
20.501	0.4375	30.55	21.9332
20.507	0.4375	30.57	21.8194
20.509	0.4375	30.59	21.6382
20.515	0.4375	30.61	21.4998
20.517	0.4375	30.63	21.4131
20.52	0.4375	30.65	21.3721
20.523	0.4375	30.67	21.3862
20.525	0.4375	30.69	21.3975
20.531	0.43333	30.71	21.3685
20.533	0.43333	30.73	21.3371
20.539	0.43333	30.75	21.3196
20.54	0.43333	30.77	21.3344
20.541	0.43333	30.79	21.3615
20.547	4.41667	30.81	21.4514
20.555	5.08333	30.83	21.4795
20.56	4.83333	30.85	21.4089
20.563	4.45833	30.87	21.2439
20.571	3.5125	30.89	21.0731
20.579	3.04583	30.91	20.9538
20.58	3.02917	30.93	20.8975
20.587	2.84583	30.95	20.8957
20.6	2.47917	30.97	20.8365
20.62	2.17917	30.99	20.7052
20.64	1.9625	31.01	20.5696
20.66	1.8	31.03	20.33
20.68	1.675	31.05	19.9229
20.7	1.57917	31.07	19.3556
20.72	1.5	31.09	18.864
20.74	1.42917	31.11	18.538
20.76	1.37083	31.13	18.3806
20.78	1.31667	31.15	18.3828
20.8	1.27083	31.17	18.4911
20.82	1.22917	31.19	18.7915
20.84	1.19167	31.21	19.3529
20.86	1.15417	31.23	19.9742
20.88	1.125	31.25	20.4161
20.9	1.09583	31.27	20.7219
20.92	1.06667	31.29	21.184
20.94	1.04167	31.31	21.8139
20.96	1.02083	31.33	22.4699
20.98	0.99583	31.35	23.0977
21	0.975	31.37	23.5173
21.02	0.95833	31.39	23.6351
21.04	0.9375	31.41	23.3974
21.06	0.92083	31.43	22.7962
21.08	0.90417	31.45	21.8592
21.1	0.8875	31.47	20.8069
21.102	0.88333	31.49	19.9461
21.11	0.87917	31.51	19.2474
21.118	0.87083	31.53	18.6289
21.12	0.87083	31.55	18.1939
21.126	0.86667	31.57	17.9262
21.134	0.8625	31.59	17.6707
21.14	0.85833	31.61	17.2668
21.142	0.85417	31.63	16.7248
21.147	0.85	31.65	16.1355
21.147	0.85	31.67	15.6971
21.15	0.85	31.69	15.4957
21.155	0.84583	31.71	15.3522
21.155	0.84583	31.73	15.2142
21.158	0.84583	31.75	15.1939
21.16	0.84167	31.77	15.1919
21.163	0.84167	31.79	15.0232
21.163	0.84167	31.81	14.7289
21.166	0.8375	31.83	14.4187
21.171	0.83333	31.85	14.269
21.171	0.83333	31.87	14.4829
21.174	0.83333	31.89	15.1225
21.179	0.82917	31.91	15.991
21.179	0.82917	31.93	16.9967
21.18	0.82917	31.95	18.1038
21.182	0.82917	31.97	19.0006
21.187	0.83333	31.99	19.3869
21.187	0.83333	32.01	19.3121
21.195	0.82917	32.03	19.0212
21.195	0.82917	32.05	18.6352
21.2	0.82917	32.07	18.2231
21.203	0.825	32.09	17.8325
21.203	0.825	32.11	17.451
21.211	0.81667	32.13	17.1026
21.211	0.81667	32.15	16.783
21.219	0.8125	32.17	16.2731
21.219	0.8125	32.19	15.3732
21.22	0.8125	32.21	14.372
21.227	0.80833	32.23	13.6353
21.227	0.80833	32.25	13.2506
21.24	0.8	32.27	13.125
21.26	0.7875	32.29	13.2261
21.28	0.775	32.31	13.4649
21.3	0.76667	32.33	13.712
21.32	0.75417	32.35	13.9266
21.34	0.74583	32.37	13.9892
21.351	0.74167	32.39	13.8184
21.359	0.7375	32.41	13.6182
21.36	0.7375	32.43	13.6228
21.367	0.73333	32.45	13.8934
21.375	0.72917	32.47	14.3339
21.38	0.725	32.49	14.8599
21.383	0.725	32.51	15.2241
21.391	0.72083	32.53	15.3459
21.399	0.71667	32.55	15.3216
21.4	0.71667	32.57	15.2438
21.407	0.7125	32.59	15.1648
21.415	0.7125	32.61	15.2963
21.42	0.70833	32.63	15.7522
21.423	0.70833	32.65	16.4146
21.431	0.70417	32.67	17.1487
21.44	0.7	32.69	17.8091
21.46	0.69167	32.71	18.2031
21.48	0.68333	32.73	18.3572
21.5	0.675	32.75	18.4233
21.52	0.67083	32.77	18.4812
21.54	0.6625	32.79	18.5071
21.56	0.65417	32.81	18.5667
21.58	0.65	32.83	18.6086
21.6	0.64167	32.85	18.5117
21.62	0.6375	32.87	18.1193
21.64	0.62917	32.89	17.3308
21.66	0.625	32.91	16.2252
21.68	0.61667	32.93	15.0972
21.7	0.6125	32.95	14.1455
21.72	0.60833	32.97	13.4805
21.74	0.6	32.99	13.1778
21.76	0.59583	33.01	13.3201
21.769	0.59167	33.03	13.8309
21.769	0.59167	33.05	14.5747
21.777	0.59167	33.07	15.3327
21.777	0.59167	33.09	15.9719
21.78	0.59167	33.11	16.5675
21.785	0.5875	33.13	17.2783
21.785	0.5875	33.15	18.0854
21.793	0.5875	33.17	18.9249
21.793	0.5875	33.19	19.6871
21.8	0.58333	33.21	20.2121
21.801	0.58333	33.23	20.4008
21.801	0.58333	33.25	20.2218
21.809	5.58333	33.27	19.6988
21.809	5.58333	33.29	18.9235
21.817	6.625	33.31	18.1643
21.817	6.625	33.33	17.4963
21.82	7	33.35	16.9237
21.825	7	33.37	16.5681
21.825	7	33.39	16.5032
21.833	5.83333	33.41	16.4628
21.833	5.83333	33.43	16.2626
21.84	5.125	33.45	15.9416
21.841	5.08333	33.47	15.676
21.841	5.08333	33.49	15.555
21.849	4.70833	33.51	15.6012
21.849	4.70833	33.53	15.6881
21.86	4.14583	33.55	15.798
21.88	3.58333	33.57	16.1199
21.9	3.20417	33.59	16.6466
21.92	2.925	33.61	17.0963
21.94	2.70833	33.63	17.3928
21.953	2.5875	33.65	17.5848
21.96	2.53333	33.67	17.71
21.961	2.525	33.69	17.7985
21.967	2.475	33.71	17.8243
21.969	2.4625	33.73	17.7272
21.975	2.425	33.75	17.484
21.977	2.4125	33.77	17.2668
21.98	2.39167	33.79	16.9965
21.983	2.37083	33.81	16.5585
21.985	2.35833	33.83	15.9811
21.991	2.325	33.85	15.3584
21.993	2.31667	33.87	14.7922
21.999	2.275	33.89	14.3765
22	2.27083	33.91	14.1163
22.001	2.26667	33.93	14.0702
22.007	2.22917	33.95	14.2972
22.009	2.22083	33.97	14.82
22.015	2.1875	33.99	15.3358
22.017	2.17917	34.01	15.6591
22.02	2.16667	34.03	15.783
22.023	2.15	34.05	15.7854
22.025	2.14167	34.07	15.6301
22.031	2.1125	34.09	15.4124
22.033	2.10417	34.11	15.1442
22.039	2.07917	34.13	14.9043
22.04	2.075	34.15	14.7365
22.047	2.04583	34.17	14.7806
22.06	1.99583	34.19	14.8817
22.08	1.925	34.21	14.9916
22.1	1.8625	34.23	15.0578
22.12	1.80417	34.25	15.1024
22.14	1.75417	34.27	15.0555
22.16	1.70417	34.29	15.0658
22.18	1.6625	34.31	15.0915
22.2	1.62083	34.33	15.1355
22.22	1.57917	34.35	15.1645
22.24	1.54583	34.37	15.2737
22.26	1.50833	34.39	15.4123
22.28	1.47917	34.41	15.5943
22.3	1.44583	34.43	15.7479
22.32	1.41667	34.45	15.8733
22.34	1.39167	34.47	15.9314
22.36	1.36667	34.49	16.0982
22.38	1.34167	34.51	16.2964
22.4	1.31667	34.53	16.4926
22.42	1.29583	34.55	16.6378
22.44	1.27083	34.57	16.7802
22.46	1.25417	34.59	16.8629
22.48	1.23333	34.61	16.8664
22.5	1.2125	34.63	16.7235
22.52	1.19583	34.65	16.3566
22.54	1.175	34.67	15.7898
22.56	1.15833	34.69	15.2136
22.567	1.15417	34.71	14.5757
22.567	1.15417	34.73	13.9796
22.575	1.14583	34.75	13.4871
22.575	1.14583	34.77	13.1721
22.58	1.14167	34.79	12.9818
22.583	1.14167	34.81	13.0312
22.583	1.14167	34.83	13.2619
22.591	1.13333	34.85	13.5767
22.591	1.13333	34.87	13.8768
22.599	1.12917	34.89	14.2471
22.599	1.12917	34.91	14.629
22.6	1.12917	34.93	15.1136
22.607	1.12083	34.95	15.6367
22.607	1.12083	34.97	16.1948
22.615	1.11667	34.99	16.7114
22.615	1.11667	35.01	17.1278
22.62	1.1125	35.03	17.3065
22.623	1.10833	35.05	17.2353
22.623	1.10833	35.07	17.015
22.631	1.10417	35.09	16.7701
22.631	1.10417	35.11	16.4601
22.639	1.09583	35.13	16.2438
22.639	1.09583	35.15	16.0986
22.64	1.09583	35.17	16.0239
22.647	1.09167	35.19	15.979
22.647	1.09167	35.21	15.9842
22.66	1.08333	35.23	15.8403
22.68	1.06667	35.25	15.4943
22.7	1.05417	35.27	15.0621
22.72	1.04167	35.29	14.6796
22.74	1.02917	35.31	14.3821
22.76	1.01667	35.33	14.3359
22.78	1.00417	35.35	14.4578
22.8	0.99167	35.37	14.6973
22.82	0.98333	35.39	15.0645
22.84	0.97083	35.41	15.5515
22.86	0.95833	35.43	15.9341
22.88	0.95	35.45	16.1813
22.9	0.9375	35.47	16.4173
22.92	0.92917	35.49	16.76
22.923	0.92917	35.51	17.1951
22.923	0.92917	35.53	17.8538
22.931	0.925	35.55	18.689
22.931	0.925	35.57	19.5385
22.939	0.92083	35.59	20.2146
22.939	0.92083	35.61	20.6299
22.94	0.92083	35.63	20.7817
22.947	0.91667	35.65	20.814
22.947	0.91667	35.67	20.8
22.955	0.9125	35.69	20.739
22.955	0.9125	35.71	20.6294
22.96	0.90833	35.73	20.6158
22.963	0.90833	35.75	20.6315
22.963	0.90833	35.77	20.6663
22.964	0.90833	35.79	20.7297
22.964	0.90833	35.81	20.8055
22.964	0.90833	35.83	20.8868
22.971	0.90417	35.85	21.0259
22.971	0.90417	35.87	21.126
22.972	0.90417	35.89	21.1196
22.972	0.90417	35.91	20.993
22.972	0.90417	35.93	20.8313
22.979	0.9	35.95	20.6057
22.979	0.9	35.97	20.365
22.98	0.9	35.99	20.1139
22.98	0.9	36.01	19.943
22.98	0.9	36.03	19.9564
22.98	0.9	36.05	20.1919
22.987	0.89583	36.07	20.5939
22.987	0.89583	36.09	21.1776
22.988	0.89583	36.11	22.006
22.988	0.89583	36.13	23.0882
22.988	0.89583	36.15	24.3212
22.995	0.89583	36.17	25.5242
22.995	0.89583	36.19	26.4901
22.996	0.89167	36.21	27.1503
22.996	0.89167	36.23	27.5414
22.996	0.89167	36.25	27.6396
23	0.89167	36.27	27.3769
23.003	0.89167	36.29	26.8198
23.003	0.89167	36.31	26.1568
23.004	1.52083	36.33	25.4755
23.004	1.52083	36.35	24.8748
23.004	1.52083	36.37	24.3097
23.012	1.68333	36.39	23.7552
23.012	1.68333	36.41	23.2348
23.012	1.68333	36.43	22.8501
23.02	1.78333	36.45	22.5833
23.02	1.78333	36.47	22.5709
23.02	1.78333	36.49	22.8192
23.02	1.78333	36.51	23.3134
23.028	1.5625	36.53	23.8355
23.028	1.5625	36.55	24.3148
23.028	1.5625	36.57	24.557
23.036	1.47917	36.59	24.6513
23.036	1.47917	36.61	24.7278
23.036	1.47917	36.63	25.0195
23.04	1.45	36.65	25.5711
23.044	1.42083	36.67	26.3133
23.044	1.42083	36.69	27.0042
23.044	1.42083	36.71	27.6764
23.06	1.325	36.73	28.2936
23.08	1.24583	36.75	28.8482
23.1	1.19167	36.77	29.1796
23.12	1.15	36.79	29.4977
23.14	1.11667	36.81	29.99
23.16	1.0875	36.83	30.7967
23.18	1.0625	36.85	31.6653
23.2	1.04167	36.87	32.3507
23.22	1.02083	36.89	32.8029
23.24	1.00417	36.91	33.1813
23.26	0.9875	36.93	33.4673
23.28	0.97083	36.95	33.5357
23.3	0.95833	36.97	33.3572
23.32	0.94583	36.99	33.2395
23.34	0.93333	37.01	33.3448
23.36	0.92083	37.03	33.7475
23.38	0.90833	37.05	34.2156
23.4	0.9	37.07	34.5913
23.42	0.8875	37.09	34.9139
23.44	0.87917	37.11	35.3336
23.46	0.87083	37.13	35.8735
23.48	0.85833	37.15	36.3464
23.5	0.85	37.17	36.8732
23.5	0.85	37.19	37.6291
23.5	0.85	37.21	38.6612
23.508	0.85	37.23	39.7627
23.508	0.85	37.25	40.6616
23.516	0.84583	37.27	41.4471
23.516	0.84583	37.29	42.3484
23.52	0.84167	37.31	43.3894
23.524	0.84167	37.33	44.4326
23.524	0.84167	37.35	45.5437
23.532	0.8375	37.37	47.0547
23.532	0.8375	37.39	49.08
23.54	0.83333	37.41	51.4178
23.54	0.83333	37.43	53.7736
23.54	0.83333	37.45	56.1054
23.548	0.83333	37.47	58.6696
23.548	0.83333	37.49	61.4726
23.556	0.82917	37.51	64.2327
23.556	0.82917	37.53	66.6841
23.56	0.825	37.55	68.8148
23.564	0.825	37.57	70.8037
23.564	0.825	37.59	72.6892
23.572	0.82083	37.61	74.4793
23.572	0.82083	37.63	76.0954
23.58	0.82083	37.65	77.6004
23.58	0.82083	37.67	79.3455
23.58	0.82083	37.69	81.4635
23.6	0.8125	37.71	83.8974
23.62	0.80417	37.73	86.5257
23.64	0.79583	37.75	89.3775
23.658	0.79167	37.77	92.5847
23.66	0.79167	37.79	96.2216
23.666	0.7875	37.81	100.43
23.674	0.7875	37.83	105.087
23.68	0.78333	37.85	110.272
23.682	0.78333	37.87	116.077
23.69	0.77917	37.89	122.15
23.698	0.77917	37.91	128.217
23.7	0.77917	37.93	134.143
23.706	0.775	37.95	140.014
23.711	0.775	37.97	145.716
23.711	0.775	37.99	151.132
23.714	0.775	38.01	156.003
23.719	0.77083	38.03	159.837
23.719	0.77083	38.05	162.534
23.72	0.77083	38.07	164.116
23.722	0.77083	38.09	164.35
23.725	0.77083	38.11	163.071
23.725	0.77083	38.13	160.644
23.727	0.77083	38.15	157.638
23.727	0.77083	38.17	154.509
23.73	0.76667	38.19	151.402
23.733	0.76667	38.21	148.167
23.733	0.76667	38.23	144.485
23.735	0.76667	38.25	140.739
23.735	0.76667	38.27	137.257
23.738	0.76667	38.29	133.906
23.74	0.76667	38.31	130.68
23.741	0.76667	38.33	127.967
23.741	0.76667	38.35	125.769
23.743	0.7625	38.37	123.918
23.743	0.7625	38.39	122.045
23.749	0.7625	38.41	119.761
23.749	0.7625	38.43	116.844
23.751	0.7625	38.45	113.501
23.751	0.7625	38.47	109.628
23.757	0.75833	38.49	105.138
23.757	0.75833	38.51	100.54
23.759	0.75833	38.53	96.3256
23.759	0.75833	38.55	92.4763
23.76	0.75833	38.57	88.8395
23.765	0.75833	38.59	85.2407
23.765	0.75833	38.61	81.6309
23.767	0.75833	38.63	78.416
23.767	0.75833	38.65	75.7567
23.773	0.75417	38.67	73.3898
23.773	0.75417	38.69	71.31
23.775	0.75417	38.71	70.0927
23.775	0.75417	38.73	69.8226
23.78	0.75417	38.75	69.9425
23.781	0.75417	38.77	69.912
23.781	0.75417	38.79	69.3091
23.783	0.75417	38.81	68.07
23.783	0.75417	38.83	66.5236
23.789	0.75	38.85	64.5717
23.789	0.75	38.87	62.1374
23.791	0.75	38.89	59.6049
23.791	0.75	38.91	57.6536
23.797	0.75	38.93	56.1247
23.797	0.75	38.95	54.5744
23.8	0.74583	38.97	52.8412
23.805	0.74583	38.99	50.8739
23.805	0.74583	39.01	48.9008
23.82	0.74167	39.03	47.2174
23.84	0.7375	39.05	45.687
23.86	0.73333	39.07	44.3084
23.88	0.725	39.09	43.3372
23.9	0.72083	39.11	42.9663
23.92	0.71667	39.13	42.6134
23.94	0.7125	39.15	41.7685
23.96	0.70833	39.17	40.2858
23.98	0.7	39.19	38.4017
24	0.69583	39.21	36.5498
24.02	0.69167	39.23	35.0548
24.04	0.6875	39.25	33.8814
24.06	0.68333	39.27	33.0956
24.064	0.68333	39.29	32.7877
24.064	0.68333	39.31	32.946
24.072	0.68333	39.33	33.0797
24.072	0.68333	39.35	32.827
24.08	0.67917	39.37	32.2388
24.08	0.67917	39.39	31.5364
24.08	0.67917	39.41	30.9511
24.088	0.67917	39.43	30.6404
24.088	0.67917	39.45	30.6048
24.096	0.675	39.47	30.7073
24.096	0.675	39.49	30.8224
24.1	0.675	39.51	31.1184
24.104	0.675	39.53	31.3128
24.104	0.675	39.55	31.1491
24.112	0.675	39.57	30.7313
24.112	0.675	39.59	30.2549
24.12	0.67083	39.61	29.7871
24.12	0.67083	39.63	29.4014
24.12	0.67083	39.65	29.1468
24.128	0.67083	39.67	28.9045
24.128	0.67083	39.69	28.6913
24.136	0.67083	39.71	28.6245
24.136	0.67083	39.73	28.4032
24.14	0.66667	39.75	27.8321
24.144	0.66667	39.77	27.0488
24.144	0.66667	39.79	26.107
24.16	0.6625	39.81	25.0418
24.18	0.6625	39.83	24.0033
24.2	0.65833	39.85	23.1966
24.219	0.65417	39.87	22.6306
24.22	0.65417	39.89	22.3371
24.227	0.65417	39.91	22.2875
24.235	0.65	39.93	22.1941
24.24	0.65	39.95	21.9435
24.243	0.65	39.97	21.6421
24.251	0.65	39.99	21.3886
24.259	0.64583	40.01	21.2905
24.26	0.64583	40.03	21.4872
24.267	0.64583	40.05	22.0072
24.271	0.64583	40.07	22.7307
24.275	0.64583	40.09	23.5277
24.279	0.64167	40.11	24.2486
24.28	0.64167	40.13	24.6206
24.283	0.64167	40.15	24.5998
24.287	0.64167	40.17	24.2858
24.291	0.64167	40.19	23.7972
24.295	0.64167	40.21	23.271
24.299	0.64167	40.23	22.8634
24.3	0.64167	40.25	22.6766
24.303	0.6375	40.27	22.6896
24.311	0.6375	40.29	22.8226
24.319	0.6375	40.31	22.9868
24.32	0.6375	40.33	23.0914
24.327	0.63333	40.35	23.0617
24.335	0.63333	40.37	22.8343
24.34	0.63333	40.39	22.4589
24.343	0.63333	40.41	22.0188
24.351	0.63333	40.43	21.5767
24.36	0.62917	40.45	21.2304
24.38	0.625	40.47	20.9076
24.4	0.625	40.49	20.5263
24.42	0.62083	40.51	20.021
24.44	0.61667	40.53	19.4507
24.46	0.61667	40.55	18.8938
24.48	0.6125	40.57	18.3397
24.5	0.60833	40.59	17.8293
24.52	0.60833	40.61	17.3944
24.54	0.60417	40.63	17.1408
24.56	0.6	40.65	16.9979
24.58	0.6	40.67	16.9541
24.6	0.59583	40.69	17.0193
24.62	0.59583	40.71	17.1973
24.64	0.59167	40.73	17.457
24.66	0.5875	40.75	17.8345
24.68	0.5875	40.77	18.2371
24.7	0.58333	40.79	18.7583
24.72	0.58333	40.81	19.3713
24.74	0.57917	40.83	20.0434
24.76	0.57917	40.85	20.5032
24.767	0.57917	40.87	20.7159
24.775	0.575	40.89	20.7291
24.78	0.575	40.91	20.4983
24.783	0.575	40.93	20.0281
24.791	0.575	40.95	19.3547
24.799	0.575	40.97	18.5604
24.8	0.575	40.99	17.8639
24.807	0.575	41.01	17.351
24.815	0.57083	41.03	17.0645
24.818	0.57083	41.05	16.7355
24.818	0.57083	41.07	16.4141
24.82	0.57083	41.09	16.2223
24.823	0.57083	41.11	16.2001
24.826	0.57083	41.13	16.3609
24.826	0.57083	41.15	16.6816
24.831	0.57083	41.17	17.1773
24.834	0.57083	41.19	17.895
24.834	0.57083	41.21	18.7113
24.839	0.57083	41.23	19.5082
24.84	0.57083	41.25	20.0246
24.842	0.57083	41.27	20.4609
24.842	0.57083	41.29	20.8303
24.847	0.57083	41.31	21.1432
24.85	0.57083	41.33	21.3848
24.85	0.57083	41.35	21.6552
24.858	0.56667	41.37	21.9513
24.858	0.56667	41.39	22.2283
24.86	0.56667	41.41	22.3864
24.866	0.56667	41.43	22.436
24.866	0.56667	41.45	22.1297
24.874	0.56667	41.47	21.5819
24.874	0.56667	41.49	20.8989
24.88	0.56667	41.51	20.219
24.882	0.56667	41.53	19.5254
24.882	0.56667	41.55	18.9714
24.89	0.56667	41.57	18.6124
24.89	0.56667	41.59	18.3792
24.898	0.56667	41.61	18.2751
24.898	0.56667	41.63	18.294
24.9	0.5625	41.65	18.2614
24.92	0.5625	41.67	18.282
24.94	0.5625	41.69	18.3985
24.96	0.55833	41.71	18.5498
24.98	0.55833	41.73	18.6434
25	0.55417	41.75	18.8119
25.02	0.55417	41.77	18.9689
25.04	0.55417	41.79	19.0916
25.06	0.55	41.81	19.2228
25.08	0.55	41.83	19.4295
25.1	0.54583	41.85	19.6481
25.12	0.54583	41.87	20.0466
25.14	0.54583	41.89	20.5505
25.16	0.54167	41.91	21.046
25.18	0.54167	41.93	21.4985
25.2	0.54167	41.95	21.8928
25.22	0.5375	41.97	22.0524
25.24	0.5375	41.99	21.9689
25.26	0.5375	42.01	21.7016
25.28	0.53333	42.03	21.2569
25.3	0.53333	42.05	20.6635
25.32	0.53333	42.07	20.141
25.34	0.53333	42.09	19.6159
25.36	0.52917	42.11	19.11
25.38	0.52917	42.13	18.7309
25.4	0.52917	42.15	18.4596
25.42	0.525	42.17	18.156
25.44	0.525	42.19	17.898
25.46	0.525	42.21	17.7639
25.48	0.525	42.23	17.7882
25.5	0.52083	42.25	17.9313
25.52	0.52083	42.27	18.1723
25.54	0.52083	42.29	18.2885
25.56	0.52083	42.31	18.4045
25.58	0.52083	42.33	18.5904
25.6	0.51667	42.35	18.7034
25.62	0.51667	42.37	18.6488
25.64	0.51667	42.39	18.5294
25.66	0.51667	42.41	18.3748
25.68	0.5125	42.43	18.2525
25.686	0.5125	42.45	18.2756
25.694	0.5125	42.47	18.5066
25.7	0.5125	42.49	18.7516
25.702	0.5125	42.51	19.0549
25.71	0.5125	42.53	19.3632
25.718	0.5125	42.55	19.6323
25.72	0.5125	42.57	19.8948
25.723	0.5125	42.59	20.1963
25.723	0.5125	42.61	20.4188
25.726	0.5125	42.63	20.5543
25.731	0.5125	42.65	20.6737
25.731	0.5125	42.67	20.8492
25.734	0.5125	42.69	21.0261
25.739	0.5125	42.71	21.3526
25.739	0.5125	42.73	21.7973
25.74	0.5125	42.75	22.2867
25.742	0.5125	42.77	22.652
25.747	0.5125	42.79	22.9769
25.747	0.5125	42.81	23.198
25.75	0.5125	42.83	23.3961
25.755	0.5125	42.85	23.5957
25.755	0.5125	42.87	23.9086
25.758	0.5125	42.89	24.2971
25.76	0.5125	42.91	24.8751
25.763	1.3625	42.93	25.6359
25.763	1.3625	42.95	26.4012
25.766	1.40833	42.97	26.9792
25.771	1.55417	42.99	27.4185
25.771	1.55417	43.01	27.6684
25.779	1.62083	43.03	27.8582
25.779	1.62083	43.05	27.996
25.78	1.60833	43.07	27.9656
25.787	1.4	43.09	27.6262
25.787	1.4	43.11	27.1852
25.795	1.2875	43.13	26.7599
25.795	1.2875	43.15	26.2211
25.8	1.24167	43.17	25.5492
25.803	1.20417	43.19	25.0097
25.803	1.20417	43.21	24.7014
25.82	1.08333	43.23	24.7669
25.832	1.025	43.25	25.1018
25.84	0.99583	43.27	25.5967
25.84	0.99583	43.29	26.127
25.848	0.96667	43.31	26.687
25.856	0.94583	43.33	27.0914
25.86	0.93333	43.35	27.2043
25.864	0.92083	43.37	27.103
25.872	0.90417	43.39	26.9838
25.88	0.8875	43.41	26.7525
25.88	0.8875	43.43	26.3862
25.881	0.88333	43.45	25.7872
25.881	0.88333	43.47	25.0902
25.881	0.88333	43.49	24.5107
25.888	0.87083	43.51	24.2984
25.889	0.87083	43.53	24.4511
25.889	0.87083	43.55	24.9359
25.889	0.87083	43.57	25.7837
25.896	0.85833	43.59	27.0252
25.897	0.85417	43.61	28.4128
25.897	0.85417	43.63	29.6792
25.897	0.85417	43.65	30.5752
25.9	0.85	43.67	31.161
25.904	0.84583	43.69	31.6261
25.905	0.84167	43.71	32.1156
25.905	0.84167	43.73	32.5719
25.905	0.84167	43.75	33.0502
25.912	0.83333	43.77	33.5307
25.913	0.82917	43.79	34.0312
25.913	0.82917	43.81	34.4348
25.913	0.82917	43.83	34.949
25.92	0.82083	43.85	35.6627
25.921	0.82083	43.87	36.6794
25.921	0.82083	43.89	38.0143
25.921	0.82083	43.91	39.5521
25.929	0.80833	43.93	40.9328
25.929	0.80833	43.95	41.8635
25.929	0.80833	43.97	42.1548
25.937	0.8	43.99	41.867
25.937	0.8	44.01	40.9982
25.937	0.8	44.03	39.8476
25.94	0.79583	44.05	38.5889
25.945	0.79167	44.07	37.4731
25.945	0.79167	44.09	36.5063
25.945	0.79167	44.11	35.5664
25.953	0.78333	44.13	34.6006
25.953	0.78333	44.15	33.775
25.953	0.78333	44.17	33.1944
25.96	0.775	44.19	32.8617
25.961	0.775	44.21	32.7515
25.961	0.775	44.23	32.9916
25.961	0.775	44.25	33.4883
25.98	0.75833	44.27	34.1619
26	0.74167	44.29	34.8163
26.02	0.72917	44.31	35.194
26.04	0.71667	44.33	35.2323
26.06	0.70417	44.35	35.1116
26.08	0.69583	44.37	35.0143
26.1	0.6875	44.39	35.0652
26.12	0.67917	44.41	35.3118
26.14	0.67083	44.43	35.7125
26.16	0.6625	44.45	36.0236
26.18	0.65417	44.47	36.2093
26.2	0.65	44.49	36.1887
26.22	0.64167	44.51	35.8302
26.24	0.6375	44.53	35.2382
26.243	0.6375	44.55	34.596
26.243	0.6375	44.57	34.019
26.251	0.63333	44.59	33.3884
26.251	0.63333	44.61	32.5733
26.259	0.63333	44.63	31.484
26.259	0.63333	44.65	30.1407
26.26	0.63333	44.67	28.6485
26.267	0.62917	44.69	27.0818
26.267	0.62917	44.71	25.637
26.275	0.62917	44.73	24.4905
26.275	0.62917	44.75	23.6472
26.28	0.625	44.77	23.113
26.283	2.35	44.79	22.9008
26.283	2.35	44.81	22.961
26.291	2.725	44.83	23.123
26.291	2.725	44.85	23.2604
26.299	3.65417	44.87	23.3372
26.299	3.65417	44.89	23.3194
26.3	3.31667	44.91	23.2005
26.307	2.7125	44.93	23.0133
26.307	2.7125	44.95	22.8701
[truncated: 2,252 more rows]

[truncated: 53 more sheets: Fig.3c, Fig.3d, Fig.3e, Fig.4a, Fig.5a, Fig.5b, Fig.5c, Fig.5d, Fig.5e, Fig.5f, Fig.S5, Fig.S6, Fig.S16, Fig.S20, Fig.S25, Fig.S26, Fig.S27, Fig.S28, Fig.S29, Fig.S32 …]
